# Supplementary material for: The chronODE framework for modelling multi-omic time series with ordinary differential equations and machine learning
Source: Nat Commun. 2025 Aug 19;16:7021. doi: 10.1038/s41467-025-61921-9 (PMC12365117; doi:10.1038/s41467-025-61921-9)
Supplement: Supplementary file 6 — Source Data [file 41467_2025_61921_MOESM6_ESM.xlsx]

## Sheet: Fig.2A
gene_region	k	b	quadrant_group
ENSMUSG00000000001_forebrain	-0.195088	7.65862	Q2
ENSMUSG00000000001_hindbrain	-0.721572	7.2781	Q2
ENSMUSG00000000001_midbrain	-0.660227	7.54267	Q2
ENSMUSG00000000028_hindbrain	-1.47269	5.79559	Q2
ENSMUSG00000000028_midbrain	-0.72118	6.37728	Q2
ENSMUSG00000000031_forebrain	-0.279202	19.0973	Q2
ENSMUSG00000000031_hindbrain	-0.57458	6.95627	Q2
ENSMUSG00000000037_forebrain	-0.729816	1.93406	Q2
ENSMUSG00000000049_hindbrain	0.143975	1.13116	Q2
ENSMUSG00000000058_forebrain	0.272952	4.28339	Q2
ENSMUSG00000000058_hindbrain	0.368333	4.54995	Q2
ENSMUSG00000000058_midbrain	2.61738	3.85521	Q1
ENSMUSG00000000078_forebrain	0.194405	7.1587	Q2
ENSMUSG00000000078_hindbrain	0.419088	6.31163	Q2
ENSMUSG00000000078_midbrain	0.464094	7.17351	Q2
ENSMUSG00000000085_forebrain	0.686232	5.61075	Q2
ENSMUSG00000000085_midbrain	1.24173	6.12477	Q2
ENSMUSG00000000088_forebrain	0.114669	76130.4	Q3
ENSMUSG00000000088_hindbrain	0.173774	11.2344	Q2
ENSMUSG00000000088_midbrain	0.169657	1.03774e+06	Q3
ENSMUSG00000000093_forebrain	-0.5969	714417	Q3
ENSMUSG00000000120_forebrain	-0.280313	1.89543e+06	Q3
ENSMUSG00000000126_forebrain	-0.49708	200126	Q3
ENSMUSG00000000127_midbrain	-1.7357	4.64294	Q1
ENSMUSG00000000131_forebrain	-0.48649	5.9186	Q2
ENSMUSG00000000142_forebrain	-1.02113	3.59269	Q2
ENSMUSG00000000142_hindbrain	-0.841366	4.04348	Q2
ENSMUSG00000000142_midbrain	-1.35757	3.92499	Q2
ENSMUSG00000000154_midbrain	0.37706	0.791028	Q2
ENSMUSG00000000157_forebrain	0.0629191	753216	Q3
ENSMUSG00000000159_forebrain	0.657626	0.769977	Q1
ENSMUSG00000000159_hindbrain	0.230006	0.99236	Q2
ENSMUSG00000000159_midbrain	0.244708	0.887093	Q2
ENSMUSG00000000167_hindbrain	-0.939425	3.16737	Q2
ENSMUSG00000000182_hindbrain	0.269428	0.380403	Q2
ENSMUSG00000000182_midbrain	0.427479	0.574598	Q2
ENSMUSG00000000184_forebrain	-1.8811	9.70226	Q2
ENSMUSG00000000184_hindbrain	-0.527556	11.6425	Q2
ENSMUSG00000000184_midbrain	-0.465768	11.2818	Q2
ENSMUSG00000000197_forebrain	0.923728	2.72959	Q2
ENSMUSG00000000197_hindbrain	0.556048	3.81354	Q2
ENSMUSG00000000197_midbrain	0.429927	3.96674	Q2
ENSMUSG00000000202_hindbrain	-0.480953	84632	Q3
ENSMUSG00000000202_midbrain	-4.69518	5.69551	Q1
ENSMUSG00000000215_forebrain	0.0687871	58.3171	Q2
ENSMUSG00000000215_hindbrain	3.74777	1.52777	Q1
ENSMUSG00000000223_forebrain	1.19272	3.5598	Q2
ENSMUSG00000000223_hindbrain	10.759	3.71883	Q1
ENSMUSG00000000244_forebrain	-1.36963	2.93328	Q1
ENSMUSG00000000244_hindbrain	-1.93677	2.46288	Q1
ENSMUSG00000000244_midbrain	-3.17184	2.40521	Q1
ENSMUSG00000000263_hindbrain	-3.16989	2.3307	Q1
ENSMUSG00000000266_hindbrain	0.795659	2.71951	Q2
ENSMUSG00000000266_midbrain	0.621404	2.74658	Q2
ENSMUSG00000000276_forebrain	1.822	3.63999	Q1
ENSMUSG00000000276_hindbrain	1.0052	3.84407	Q2
ENSMUSG00000000276_midbrain	0.851728	3.99447	Q2
ENSMUSG00000000278_forebrain	-0.264439	416163	Q3
ENSMUSG00000000278_midbrain	-1.85426	6.04153	Q2
ENSMUSG00000000282_forebrain	0.684962	2.96197	Q2
ENSMUSG00000000282_midbrain	0.93545	3.03595	Q2
ENSMUSG00000000296_hindbrain	0.210098	5.99188	Q2
ENSMUSG00000000296_midbrain	0.0858607	1.88949e+06	Q3
ENSMUSG00000000305_forebrain	0.50027	5.59075	Q2
ENSMUSG00000000305_hindbrain	2.03037	5.05021	Q1
ENSMUSG00000000305_midbrain	0.884128	5.79654	Q2
ENSMUSG00000000308_forebrain	0.258644	6.54287	Q2
ENSMUSG00000000308_hindbrain	0.409223	7.4929	Q2
ENSMUSG00000000308_midbrain	0.339637	7.37393	Q2
ENSMUSG00000000318_forebrain	0.181737	1.63383	Q2
ENSMUSG00000000320_forebrain	-1.27794	1.69714	Q1
ENSMUSG00000000320_hindbrain	-0.648536	1.77902	Q2
ENSMUSG00000000320_midbrain	-1.91058	1.61317	Q1
ENSMUSG00000000325_forebrain	-0.397689	7.0302	Q2
ENSMUSG00000000326_forebrain	0.268016	6.50982	Q2
ENSMUSG00000000326_hindbrain	0.348104	6.55602	Q2
ENSMUSG00000000346_hindbrain	-1.2191	7.61315	Q2
ENSMUSG00000000346_midbrain	-0.841834	7.73155	Q2
ENSMUSG00000000355_forebrain	1.08357	7.15126	Q2
ENSMUSG00000000355_hindbrain	5.51305	7.14847	Q1
ENSMUSG00000000355_midbrain	0.548318	7.19759	Q2
ENSMUSG00000000374_forebrain	11.7504	4.30905	Q1
ENSMUSG00000000374_midbrain	0.648633	4.74862	Q2
ENSMUSG00000000384_forebrain	-0.523414	10.4399	Q2
ENSMUSG00000000384_midbrain	-0.617724	4.51538e+06	Q3
ENSMUSG00000000392_forebrain	-0.480414	4.10418e+06	Q3
ENSMUSG00000000392_hindbrain	-1.2787	1.76003	Q1
ENSMUSG00000000392_midbrain	-4.36726	1.5914	Q1
ENSMUSG00000000394_forebrain	5.63176	1.44181	Q1
ENSMUSG00000000394_hindbrain	0.0627002	8.6259e+06	Q3
ENSMUSG00000000399_hindbrain	0.0932664	510797	Q3
ENSMUSG00000000409_hindbrain	0.467295	3.63238	Q2
ENSMUSG00000000409_midbrain	0.249136	4.78822	Q2
ENSMUSG00000000411_forebrain	2.17972	0.711008	Q1
ENSMUSG00000000411_hindbrain	2.54432	0.811612	Q1
ENSMUSG00000000411_midbrain	0.812556	1.28476	Q1
ENSMUSG00000000416_forebrain	0.727668	6.00314	Q2
ENSMUSG00000000416_hindbrain	6.48358	5.17276	Q1
ENSMUSG00000000416_midbrain	5.84851	5.13939	Q1
ENSMUSG00000000420_forebrain	-0.961472	5.41297	Q2
ENSMUSG00000000420_midbrain	-0.0615572	57501.1	Q3
ENSMUSG00000000435_forebrain	-1.66781	209193	Q3
ENSMUSG00000000435_hindbrain	-1.07236	1.71196	Q1
ENSMUSG00000000435_midbrain	-8.70736	1.79127	Q1
ENSMUSG00000000439_forebrain	0.379902	5.34952	Q2
ENSMUSG00000000439_midbrain	0.089444	10.1336	Q2
ENSMUSG00000000441_hindbrain	-2.46579	6.63061	Q1
ENSMUSG00000000486_forebrain	-0.603523	4.75612	Q2
ENSMUSG00000000486_hindbrain	-0.127161	7.46293	Q2
ENSMUSG00000000489_forebrain	0.0703768	29.7146	Q2
ENSMUSG00000000489_hindbrain	3.45962	2.76101	Q1
ENSMUSG00000000489_midbrain	0.170308	4.05597	Q2
ENSMUSG00000000531_hindbrain	-6.32645	2.4436	Q1
ENSMUSG00000000532_forebrain	1.25391	4.1567	Q2
ENSMUSG00000000532_hindbrain	0.937395	4.16778	Q2
ENSMUSG00000000532_midbrain	0.978225	4.22363	Q2
ENSMUSG00000000538_forebrain	1.11598	5.28336	Q2
ENSMUSG00000000538_hindbrain	0.535152	5.67977	Q2
ENSMUSG00000000538_midbrain	0.52515	5.7793	Q2
ENSMUSG00000000544_midbrain	-0.563015	1.60377	Q2
ENSMUSG00000000555_forebrain	-0.376054	6.19353	Q2
ENSMUSG00000000555_hindbrain	-0.714782	4.55259	Q2
ENSMUSG00000000555_midbrain	-0.42517	7.44251	Q2
ENSMUSG00000000560_forebrain	0.588801	5.55374	Q2
ENSMUSG00000000560_hindbrain	0.509238	5.87101	Q2
ENSMUSG00000000560_midbrain	0.568533	5.95792	Q2
ENSMUSG00000000561_forebrain	-0.261772	353383	Q3
ENSMUSG00000000561_midbrain	-0.533855	695927	Q3
ENSMUSG00000000563_hindbrain	0.396165	8.97926	Q2
ENSMUSG00000000567_forebrain	-0.975834	6.41468	Q2
ENSMUSG00000000567_midbrain	-2.03148	6.06562	Q1
ENSMUSG00000000568_midbrain	-0.968837	7.55866	Q2
ENSMUSG00000000579_forebrain	-1.88599	4.95956	Q1
ENSMUSG00000000581_forebrain	0.135948	715087	Q3
ENSMUSG00000000581_hindbrain	1.33673	6.99396	Q2
ENSMUSG00000000581_midbrain	0.596459	7.3418	Q2
ENSMUSG00000000594_forebrain	0.16156	6.67273	Q2
ENSMUSG00000000594_hindbrain	0.190046	6.82623	Q2
ENSMUSG00000000594_midbrain	0.107182	9.62199	Q2
ENSMUSG00000000600_hindbrain	-1.06486	5.59576	Q2
ENSMUSG00000000600_midbrain	-0.467395	5.74307	Q2
ENSMUSG00000000605_forebrain	0.431755	7.58234	Q2
ENSMUSG00000000605_hindbrain	5.75207	7.21744	Q1
ENSMUSG00000000605_midbrain	5.52552	7.25662	Q1
ENSMUSG00000000617_hindbrain	0.0636299	352998	Q3
ENSMUSG00000000627_forebrain	0.343728	4.14283	Q2
ENSMUSG00000000627_hindbrain	0.881405	4.2091	Q2
ENSMUSG00000000627_midbrain	0.710234	4.12928	Q2
ENSMUSG00000000628_forebrain	-0.392092	7.11446	Q2
ENSMUSG00000000628_hindbrain	-1.45843	4.5091	Q2
ENSMUSG00000000628_midbrain	-0.714129	5.67789	Q2
ENSMUSG00000000632_forebrain	0.744168	7.69017	Q2
ENSMUSG00000000632_hindbrain	1.57033	6.73125	Q2
ENSMUSG00000000632_midbrain	5.94375	6.70473	Q1
ENSMUSG00000000686_forebrain	-0.542557	2.814	Q2
ENSMUSG00000000690_hindbrain	12.4085	5.59697	Q1
ENSMUSG00000000693_forebrain	-0.550367	3.19561	Q2
ENSMUSG00000000706_hindbrain	0.405095	0.242796	Q1
ENSMUSG00000000711_forebrain	0.445067	6.62052	Q2
ENSMUSG00000000711_hindbrain	0.638963	6.48935	Q2
ENSMUSG00000000711_midbrain	0.577687	6.61955	Q2
ENSMUSG00000000724_hindbrain	-2.88805	1.29437	Q1
ENSMUSG00000000724_midbrain	-1.16529	1.37251	Q1
ENSMUSG00000000732_forebrain	-1.34921	1.79683	Q1
ENSMUSG00000000732_midbrain	-1.21073	1.78135	Q1
ENSMUSG00000000739_forebrain	-7.13728	1.56387	Q1
ENSMUSG00000000740_hindbrain	-0.901651	10.135	Q2
ENSMUSG00000000740_midbrain	-0.917042	10.1566	Q2
ENSMUSG00000000743_forebrain	0.391902	7.79313	Q2
ENSMUSG00000000751_forebrain	-0.500456	8.4259	Q2
ENSMUSG00000000751_hindbrain	-0.451026	111286	Q3
ENSMUSG00000000751_midbrain	-0.819904	7.99135	Q2
ENSMUSG00000000753_hindbrain	-1.7113	6.3265	Q2
ENSMUSG00000000759_forebrain	-0.244552	5.89164	Q2
ENSMUSG00000000759_hindbrain	-0.107712	6.95298	Q2
ENSMUSG00000000759_midbrain	-0.167698	6.04722	Q2
ENSMUSG00000000766_forebrain	5.5168	1.17747	Q1
ENSMUSG00000000766_hindbrain	1.49274	1.73141	Q1
ENSMUSG00000000766_midbrain	1.31577	1.60141	Q1
ENSMUSG00000000782_midbrain	-0.59612	3.49016	Q2
ENSMUSG00000000787_forebrain	-0.858773	7.17999	Q2
ENSMUSG00000000787_midbrain	-1.47657	6.95392	Q2
ENSMUSG00000000792_forebrain	0.0819002	10.3122	Q2
ENSMUSG00000000792_hindbrain	0.795186	2.1526	Q2
ENSMUSG00000000792_midbrain	2.28852	1.76528	Q1
ENSMUSG00000000794_forebrain	0.551389	2.70276	Q2
ENSMUSG00000000794_hindbrain	0.592721	3.06078	Q2
ENSMUSG00000000794_midbrain	0.469677	3.05335	Q2
ENSMUSG00000000804_forebrain	1.53168	3.06795	Q1
ENSMUSG00000000804_midbrain	0.887246	3.50898	Q2
ENSMUSG00000000811_forebrain	0.436325	4.47906	Q2
ENSMUSG00000000811_midbrain	0.0816692	9.47903	Q2
ENSMUSG00000000826_forebrain	0.312634	7.78384	Q2
ENSMUSG00000000826_hindbrain	0.792185	7.84913	Q2
ENSMUSG00000000826_midbrain	0.69998	8.05799	Q2
ENSMUSG00000000827_hindbrain	-0.492907	1.28849e+06	Q3
ENSMUSG00000000827_midbrain	-0.468007	700692	Q3
ENSMUSG00000000838_midbrain	-0.582543	5.56348	Q2
ENSMUSG00000000861_forebrain	0.927269	7.30644	Q2
ENSMUSG00000000861_hindbrain	11.4823	6.28401	Q1
ENSMUSG00000000861_midbrain	0.894659	6.37745	Q2
ENSMUSG00000000869_forebrain	0.707507	2.05782	Q2
ENSMUSG00000000869_hindbrain	0.771264	2.28551	Q2
ENSMUSG00000000869_midbrain	0.63693	2.4865	Q2
ENSMUSG00000000876_forebrain	0.266082	4.17896	Q2
ENSMUSG00000000876_hindbrain	0.0777691	788491	Q3
ENSMUSG00000000876_midbrain	0.0793755	585804	Q3
ENSMUSG00000000881_forebrain	-0.311216	3.98668	Q2
ENSMUSG00000000881_hindbrain	-0.170755	4.26563	Q2
ENSMUSG00000000889_forebrain	0.326437	0.30979	Q1
ENSMUSG00000000901_hindbrain	-0.780583	4.9016	Q2
ENSMUSG00000000901_midbrain	-0.6165	4.73565	Q2
ENSMUSG00000000915_forebrain	0.671268	4.67438	Q2
ENSMUSG00000000915_hindbrain	0.423314	5.01763	Q2
ENSMUSG00000000915_midbrain	0.568396	4.83972	Q2
ENSMUSG00000000934_hindbrain	0.650557	3.97834	Q2
ENSMUSG00000000958_forebrain	-1.68797	2.13713	Q1
ENSMUSG00000000959_hindbrain	0.124617	12.0237	Q2
ENSMUSG00000000983_forebrain	1.65427	1.27834	Q1
ENSMUSG00000001014_forebrain	-2.40178	2.6132	Q1
ENSMUSG00000001014_hindbrain	-2.42669	2.52168	Q1
ENSMUSG00000001014_midbrain	-7.56435	2.49421	Q1
ENSMUSG00000001016_forebrain	-0.91362	8.15105	Q2
ENSMUSG00000001016_hindbrain	-0.514387	8.11434	Q2
ENSMUSG00000001016_midbrain	-0.176243	8.54026	Q2
ENSMUSG00000001018_forebrain	0.543336	6.04248	Q2
ENSMUSG00000001018_hindbrain	0.414549	6.39007	Q2
ENSMUSG00000001018_midbrain	0.21256	6.38802	Q2
ENSMUSG00000001021_forebrain	0.155332	593926	Q3
ENSMUSG00000001021_hindbrain	5.08424	1.31146	Q1
ENSMUSG00000001021_midbrain	0.603082	0.937373	Q2
ENSMUSG00000001025_hindbrain	0.547758	5.12328	Q2
ENSMUSG00000001036_forebrain	0.446506	6.0368	Q2
ENSMUSG00000001036_hindbrain	5.83071	5.68232	Q1
ENSMUSG00000001036_midbrain	3.91049	5.92884	Q1
ENSMUSG00000001039_forebrain	-0.0617945	66005.2	Q3
ENSMUSG00000001039_midbrain	-0.32468	241090	Q3
ENSMUSG00000001052_forebrain	-0.179002	84.6287	Q2
ENSMUSG00000001054_forebrain	3.87123	5.98935	Q1
ENSMUSG00000001054_hindbrain	0.971219	5.92393	Q2
ENSMUSG00000001054_midbrain	1.16935	6.03652	Q2
ENSMUSG00000001056_forebrain	-0.577986	3.67709e+06	Q3
ENSMUSG00000001056_hindbrain	-8.35966	7.4947	Q1
ENSMUSG00000001056_midbrain	-0.565387	6.93645e+06	Q3
ENSMUSG00000001062_forebrain	0.409309	5.45919	Q2
ENSMUSG00000001062_hindbrain	0.690589	5.70176	Q2
ENSMUSG00000001062_midbrain	0.792175	5.85179	Q2
ENSMUSG00000001089_forebrain	-0.354585	10.7941	Q2
ENSMUSG00000001089_hindbrain	-0.343414	105334	Q3
ENSMUSG00000001089_midbrain	-0.296238	646155	Q3
ENSMUSG00000001098_hindbrain	-0.468174	6.9822	Q2
ENSMUSG00000001098_midbrain	-0.0861419	10.2853	Q2
ENSMUSG00000001100_forebrain	0.817421	7.2985	Q2
ENSMUSG00000001103_hindbrain	5.01298	0.170907	Q1
ENSMUSG00000001105_forebrain	0.355747	6.76061	Q2
ENSMUSG00000001105_hindbrain	6.3229	6.59583	Q1
ENSMUSG00000001105_midbrain	0.415758	6.87437	Q2
ENSMUSG00000001123_forebrain	0.155863	5.73366	Q2
ENSMUSG00000001123_hindbrain	0.32081	4.41722	Q2
ENSMUSG00000001123_midbrain	0.126463	6.13834	Q2
ENSMUSG00000001127_forebrain	1.54656	7.69249	Q2
ENSMUSG00000001127_hindbrain	1.02807	8.33451	Q2
ENSMUSG00000001127_midbrain	0.657551	8.58401	Q2
ENSMUSG00000001128_hindbrain	1.34506	2.28453	Q1
ENSMUSG00000001131_forebrain	-0.440058	50183.5	Q3
ENSMUSG00000001131_hindbrain	-4.01402	3.20317	Q1
ENSMUSG00000001131_midbrain	-1.29355	3.21604	Q1
ENSMUSG00000001134_forebrain	-0.632166	5.89115	Q2
ENSMUSG00000001134_hindbrain	-0.561476	7.26721	Q2
ENSMUSG00000001134_midbrain	-1.05099	5.87863	Q2
ENSMUSG00000001138_midbrain	0.771646	2.35065	Q2
ENSMUSG00000001151_forebrain	-0.151355	5.86967	Q2
ENSMUSG00000001151_hindbrain	-0.726987	4.37872	Q2
ENSMUSG00000001151_midbrain	-0.0685127	1.50546e+06	Q3
ENSMUSG00000001158_midbrain	-1.75528	6.73426	Q2
ENSMUSG00000001166_midbrain	0.155988	1.42344e+06	Q3
ENSMUSG00000001173_hindbrain	0.841068	4.65396	Q2
ENSMUSG00000001173_midbrain	0.590994	4.80085	Q2
ENSMUSG00000001175_forebrain	0.116592	13.7356	Q2
ENSMUSG00000001175_hindbrain	0.625673	11.659	Q2
ENSMUSG00000001175_midbrain	0.111896	14.2429	Q2
ENSMUSG00000001211_forebrain	0.283582	6.27947	Q2
ENSMUSG00000001211_hindbrain	0.1188	7.96571	Q2
ENSMUSG00000001211_midbrain	0.27655	6.70898	Q2
ENSMUSG00000001225_midbrain	0.0858525	278392	Q3
ENSMUSG00000001227_forebrain	0.482655	3.85909	Q2
ENSMUSG00000001227_hindbrain	1.2159	3.73224	Q2
ENSMUSG00000001227_midbrain	5.93129	3.65317	Q1
ENSMUSG00000001228_forebrain	-0.0808624	34.3173	Q2
ENSMUSG00000001228_hindbrain	-0.384075	715751	Q3
ENSMUSG00000001228_midbrain	-0.511275	9.6339	Q2
ENSMUSG00000001229_forebrain	-0.0662239	730481	Q3
ENSMUSG00000001229_midbrain	-0.286056	258065	Q3
ENSMUSG00000001240_forebrain	0.113185	61853.1	Q3
ENSMUSG00000001240_hindbrain	0.458633	6.54778	Q2
ENSMUSG00000001240_midbrain	0.151483	17.773	Q2
ENSMUSG00000001247_forebrain	-0.581186	495451	Q3
ENSMUSG00000001248_forebrain	0.823876	7.44314	Q2
ENSMUSG00000001248_hindbrain	1.09784	7.27616	Q2
ENSMUSG00000001248_midbrain	1.47822	7.47959	Q2
ENSMUSG00000001260_forebrain	0.315842	4.42596	Q2
ENSMUSG00000001260_hindbrain	3.78167	4.24616	Q1
ENSMUSG00000001260_midbrain	0.900268	4.97653	Q2
ENSMUSG00000001270_midbrain	-1.27831	11.3403	Q2
ENSMUSG00000001280_forebrain	-0.613569	3.21383	Q2
ENSMUSG00000001280_hindbrain	-1.45073	2.79309	Q1
ENSMUSG00000001280_midbrain	-1.06088	2.96802	Q2
ENSMUSG00000001285_forebrain	-0.176748	79393.6	Q3
ENSMUSG00000001288_forebrain	-0.425741	21.8872	Q2
ENSMUSG00000001288_hindbrain	-6.03305	4.26667	Q1
ENSMUSG00000001289_forebrain	4.49904	8.66075	Q1
ENSMUSG00000001289_hindbrain	4.64573	8.62916	Q1
ENSMUSG00000001289_midbrain	4.04277	8.67199	Q1
ENSMUSG00000001300_hindbrain	-1.12621	4.80649	Q2
ENSMUSG00000001305_forebrain	-0.297271	836287	Q3
ENSMUSG00000001305_hindbrain	-0.889045	6.16828	Q2
ENSMUSG00000001305_midbrain	-0.408925	9.00807	Q2
ENSMUSG00000001313_forebrain	6.69538	6.558	Q1
ENSMUSG00000001323_forebrain	0.659276	5.25647	Q2
ENSMUSG00000001323_hindbrain	0.754605	5.00599	Q2
ENSMUSG00000001323_midbrain	0.692839	5.04766	Q2
ENSMUSG00000001333_hindbrain	9.77195	1.19655	Q1
ENSMUSG00000001333_midbrain	0.0636302	836839	Q3
ENSMUSG00000001334_forebrain	0.0648713	1.06127e+07	Q3
ENSMUSG00000001334_hindbrain	0.445061	4.05271	Q2
ENSMUSG00000001334_midbrain	0.220382	4.56064	Q2
ENSMUSG00000001348_forebrain	-1.9421	4.33658	Q1
ENSMUSG00000001348_hindbrain	-2.78039	4.21112	Q1
ENSMUSG00000001348_midbrain	-3.21515	4.14062	Q1
ENSMUSG00000001366_forebrain	0.354801	5.90637	Q2
ENSMUSG00000001366_hindbrain	0.462212	6.28452	Q2
ENSMUSG00000001366_midbrain	0.366863	6.33741	Q2
ENSMUSG00000001376_forebrain	0.85651	5.35638	Q2
ENSMUSG00000001376_hindbrain	5.12113	5.36795	Q1
ENSMUSG00000001376_midbrain	3.97712	5.43374	Q1
ENSMUSG00000001403_forebrain	-0.554095	9.23081	Q2
ENSMUSG00000001403_hindbrain	-1.90213	8.90404	Q2
ENSMUSG00000001403_midbrain	-0.740351	9.28469	Q2
ENSMUSG00000001415_forebrain	-0.088157	9.74874	Q2
ENSMUSG00000001416_forebrain	-0.304715	157916	Q3
ENSMUSG00000001416_hindbrain	-0.376059	83801.4	Q3
ENSMUSG00000001416_midbrain	-0.588921	9.98684	Q2
ENSMUSG00000001419_forebrain	0.314792	4.82885	Q2
ENSMUSG00000001419_midbrain	1.10465	4.32012	Q2
ENSMUSG00000001420_forebrain	-0.0704576	243378	Q3
ENSMUSG00000001424_forebrain	-0.389192	7.75513	Q2
ENSMUSG00000001435_forebrain	-0.377895	11.4654	Q2
ENSMUSG00000001435_hindbrain	-0.250006	1.21955e+06	Q3
ENSMUSG00000001435_midbrain	-0.34542	175508	Q3
ENSMUSG00000001436_hindbrain	0.111047	6.28889	Q2
ENSMUSG00000001440_forebrain	-0.418342	6.96159	Q2
ENSMUSG00000001440_hindbrain	-0.84813	6.03163	Q2
ENSMUSG00000001440_midbrain	-0.768578	6.37266	Q2
ENSMUSG00000001444_forebrain	0.185693	9.02333e+06	Q3
ENSMUSG00000001445_forebrain	-0.684247	8.24353	Q2
ENSMUSG00000001445_hindbrain	-0.509601	699431	Q3
ENSMUSG00000001445_midbrain	-0.709638	1.32186e+06	Q3
ENSMUSG00000001472_forebrain	0.273672	8.06331	Q2
ENSMUSG00000001472_hindbrain	1.11608	8.32356	Q2
ENSMUSG00000001472_midbrain	0.263992	8.66913	Q2
ENSMUSG00000001473_forebrain	-0.356635	2.04178e+06	Q3
ENSMUSG00000001473_hindbrain	-0.627514	7.7541	Q2
ENSMUSG00000001473_midbrain	-0.520663	8.32244	Q2
ENSMUSG00000001493_midbrain	0.384797	1.02244	Q2
ENSMUSG00000001494_hindbrain	-0.588433	1.97918e+06	Q3
ENSMUSG00000001497_hindbrain	-2.97625	1.6456	Q1
ENSMUSG00000001497_midbrain	-1.41284	300798	Q3
ENSMUSG00000001507_hindbrain	0.557592	3.92281	Q2
ENSMUSG00000001507_midbrain	0.396742	3.75869	Q2
ENSMUSG00000001510_forebrain	-0.859652	3.95298	Q2
ENSMUSG00000001510_hindbrain	-6.27809	2.21847	Q1
ENSMUSG00000001510_midbrain	-0.320086	94679.7	Q3
ENSMUSG00000001517_hindbrain	-2.34827	5.69109	Q1
ENSMUSG00000001517_midbrain	-0.97754	5.99893	Q2
ENSMUSG00000001520_forebrain	0.35416	2.74989	Q2
ENSMUSG00000001520_hindbrain	0.946632	3.27741	Q2
ENSMUSG00000001520_midbrain	0.682287	3.65625	Q2
ENSMUSG00000001521_forebrain	-0.0647866	1.28441e+06	Q3
ENSMUSG00000001524_forebrain	-0.192823	669252	Q3
ENSMUSG00000001524_hindbrain	-0.353594	534455	Q3
ENSMUSG00000001524_midbrain	-0.258595	486783	Q3
ENSMUSG00000001525_forebrain	0.389911	10.8486	Q2
ENSMUSG00000001542_forebrain	-0.376619	584525	Q3
ENSMUSG00000001542_midbrain	-0.668161	2.68707	Q2
ENSMUSG00000001552_forebrain	0.289865	5.87377	Q2
ENSMUSG00000001552_midbrain	0.499576	6.28519	Q2
ENSMUSG00000001555_forebrain	-5.17336	4.97202	Q1
ENSMUSG00000001569_forebrain	-0.189155	1.49745e+06	Q3
ENSMUSG00000001588_hindbrain	-0.430327	5.23593	Q2
ENSMUSG00000001588_midbrain	-0.330696	179493	Q3
ENSMUSG00000001622_hindbrain	-0.76379	649843	Q3
ENSMUSG00000001622_midbrain	-8.51089	0.637859	Q1
ENSMUSG00000001630_hindbrain	-0.559507	4.28197	Q2
ENSMUSG00000001630_midbrain	-0.267117	5.52771	Q2
ENSMUSG00000001632_forebrain	-0.494276	4.55011	Q2
ENSMUSG00000001632_hindbrain	-0.455641	4.81384	Q2
ENSMUSG00000001632_midbrain	-0.646728	4.3997	Q2
ENSMUSG00000001642_forebrain	-0.419258	310216	Q3
ENSMUSG00000001642_hindbrain	-0.635102	50465.1	Q3
ENSMUSG00000001642_midbrain	-1.4881	7.82589	Q2
ENSMUSG00000001661_hindbrain	1.02745	2.59207	Q2
ENSMUSG00000001663_forebrain	0.214548	4.67411	Q2
ENSMUSG00000001663_hindbrain	0.29407	4.60843	Q2
ENSMUSG00000001663_midbrain	2.91728	4.07621	Q1
ENSMUSG00000001670_hindbrain	2.09019	0.0490229	Q1
ENSMUSG00000001670_midbrain	0.0554405	399902	Q3
ENSMUSG00000001672_midbrain	0.820005	1.3487	Q1
ENSMUSG00000001674_forebrain	-0.67936	6.14406	Q2
ENSMUSG00000001674_hindbrain	-1.44659	5.61114	Q2
ENSMUSG00000001674_midbrain	-1.407	5.79138	Q2
ENSMUSG00000001687_midbrain	0.536926	6.05718	Q2
ENSMUSG00000001700_forebrain	-3.38916	3.66206	Q1
ENSMUSG00000001700_midbrain	-4.5875	4.01187	Q1
ENSMUSG00000001707_hindbrain	0.398401	6.53151	Q2
ENSMUSG00000001755_hindbrain	-0.263717	341765	Q3
ENSMUSG00000001755_midbrain	-0.0660735	819798	Q3
ENSMUSG00000001761_forebrain	-0.712413	5.6731	Q2
ENSMUSG00000001761_hindbrain	-6.29263	5.33885	Q1
ENSMUSG00000001761_midbrain	-1.07985	5.50192	Q2
ENSMUSG00000001767_forebrain	-0.399027	5.09912	Q2
ENSMUSG00000001767_hindbrain	-1.52572	4.61606	Q2
ENSMUSG00000001767_midbrain	-0.832121	4.9514	Q2
ENSMUSG00000001773_forebrain	0.441925	1.72831	Q2
ENSMUSG00000001773_hindbrain	0.659382	2.48836	Q2
ENSMUSG00000001773_midbrain	0.1997	41473.8	Q3
ENSMUSG00000001774_forebrain	-0.26828	7.05552	Q2
ENSMUSG00000001774_hindbrain	-0.62026	6.66266	Q2
ENSMUSG00000001774_midbrain	-0.433046	6.86866	Q2
ENSMUSG00000001783_midbrain	-0.485536	800968	Q3
ENSMUSG00000001785_forebrain	-0.193169	152378	Q3
ENSMUSG00000001785_hindbrain	-0.259776	797087	Q3
ENSMUSG00000001785_midbrain	-0.245947	649888	Q3
ENSMUSG00000001786_hindbrain	0.136439	429288	Q3
ENSMUSG00000001786_midbrain	0.0861007	1.54078e+06	Q3
ENSMUSG00000001794_forebrain	0.235073	5.8596	Q2
ENSMUSG00000001802_forebrain	0.784758	4.31194	Q2
ENSMUSG00000001802_hindbrain	5.63263	4.37799	Q1
ENSMUSG00000001802_midbrain	5.73148	4.51955	Q1
ENSMUSG00000001827_forebrain	0.104743	979922	Q3
ENSMUSG00000001827_hindbrain	0.553033	6.24077	Q2
ENSMUSG00000001844_forebrain	0.144949	441748	Q3
ENSMUSG00000001844_midbrain	0.160267	1.01314e+06	Q3
ENSMUSG00000001864_forebrain	-0.213447	6.66246	Q2
ENSMUSG00000001864_hindbrain	-0.601951	5.92761	Q2
ENSMUSG00000001864_midbrain	-0.428391	8.08533	Q2
ENSMUSG00000001865_forebrain	0.0548473	2.85701e+06	Q3
ENSMUSG00000001870_forebrain	-0.353352	2.27414	Q2
ENSMUSG00000001870_midbrain	-1.96917	2.25895	Q1
ENSMUSG00000001901_forebrain	0.158392	981408	Q3
ENSMUSG00000001901_hindbrain	1.43723	1.63691	Q1
ENSMUSG00000001901_midbrain	0.65422	1.78512	Q2
ENSMUSG00000001910_forebrain	-2.043	4.73199	Q1
ENSMUSG00000001910_hindbrain	-0.524979	936698	Q3
ENSMUSG00000001910_midbrain	-0.308558	138205	Q3
ENSMUSG00000001911_forebrain	0.611356	8.78544	Q2
ENSMUSG00000001911_hindbrain	0.570626	6.80831	Q2
ENSMUSG00000001911_midbrain	0.560407	5.70899	Q2
ENSMUSG00000001918_forebrain	-0.948941	5.4727	Q2
ENSMUSG00000001918_midbrain	-0.340666	20.879	Q2
ENSMUSG00000001924_forebrain	9.99167	8.1468	Q1
ENSMUSG00000001942_forebrain	0.285394	3.37089	Q2
ENSMUSG00000001942_hindbrain	0.471226	3.70243	Q2
ENSMUSG00000001942_midbrain	0.16488	4.45063	Q2
ENSMUSG00000001943_forebrain	0.443393	1.12692	Q2
ENSMUSG00000001943_midbrain	0.110445	161276	Q3
ENSMUSG00000001946_hindbrain	0.500571	5.15186	Q2
ENSMUSG00000001964_hindbrain	-0.636611	4.80927	Q2
ENSMUSG00000001983_forebrain	-0.219575	3.39267e+06	Q3
ENSMUSG00000001983_midbrain	-0.318711	1.15092e+06	Q3
ENSMUSG00000001985_forebrain	1.00255	2.49288	Q2
ENSMUSG00000001985_hindbrain	0.917597	2.33839	Q2
ENSMUSG00000001985_midbrain	5.60872	2.07838	Q1
ENSMUSG00000001986_forebrain	0.390387	3.96828	Q2
ENSMUSG00000001986_hindbrain	5.8831	3.81507	Q1
ENSMUSG00000001986_midbrain	5.74319	3.83303	Q1
ENSMUSG00000001988_forebrain	0.535389	3.74673	Q2
ENSMUSG00000001988_hindbrain	0.474436	3.00685	Q2
ENSMUSG00000001988_midbrain	0.697807	3.18974	Q2
ENSMUSG00000001998_hindbrain	-0.313998	3.52762	Q2
ENSMUSG00000001998_midbrain	-0.234919	3.73972	Q2
ENSMUSG00000001999_forebrain	3.86952	4.67801	Q1
ENSMUSG00000001999_hindbrain	6.07505	4.6172	Q1
ENSMUSG00000001999_midbrain	0.704508	4.69858	Q2
ENSMUSG00000002006_forebrain	0.759779	2.1689	Q2
ENSMUSG00000002006_hindbrain	5.99682	2.09603	Q1
ENSMUSG00000002006_midbrain	5.47622	2.482	Q1
ENSMUSG00000002010_hindbrain	0.339136	7.785	Q2
ENSMUSG00000002012_forebrain	0.534304	7.00201	Q2
ENSMUSG00000002012_hindbrain	5.55149	6.90029	Q1
ENSMUSG00000002012_midbrain	5.40549	6.94464	Q1
ENSMUSG00000002014_hindbrain	0.23563	7.89662	Q2
ENSMUSG00000002014_midbrain	0.149765	1.17679e+06	Q3
ENSMUSG00000002015_forebrain	-0.490252	491615	Q3
ENSMUSG00000002031_forebrain	4.16657	7.16186	Q1
ENSMUSG00000002031_midbrain	0.947371	7.15217	Q2
ENSMUSG00000002032_forebrain	0.182912	4.41093	Q2
ENSMUSG00000002032_hindbrain	1.16925	4.45224	Q2
ENSMUSG00000002032_midbrain	1.0668	4.26765	Q2
ENSMUSG00000002043_forebrain	-0.274376	7.22617e+06	Q3
ENSMUSG00000002043_hindbrain	-0.713698	904785	Q3
ENSMUSG00000002043_midbrain	-0.617561	1.04837e+06	Q3
ENSMUSG00000002055_forebrain	-0.178194	7.65882	Q2
ENSMUSG00000002055_hindbrain	-2.16802	5.55091	Q1
ENSMUSG00000002055_midbrain	-0.705683	6.12674	Q2
ENSMUSG00000002058_midbrain	0.557794	6.08226	Q2
ENSMUSG00000002064_forebrain	1.68206	6.0237	Q2
ENSMUSG00000002064_hindbrain	0.617047	6.51102	Q2
ENSMUSG00000002064_midbrain	0.742401	6.5001	Q2
ENSMUSG00000002068_forebrain	-0.498701	9.44022	Q2
ENSMUSG00000002068_hindbrain	-1.46714	6.15476	Q2
ENSMUSG00000002068_midbrain	-1.29009	6.31894	Q2
ENSMUSG00000002076_forebrain	0.181287	2.61618	Q2
ENSMUSG00000002076_midbrain	0.128573	360929	Q3
ENSMUSG00000002083_midbrain	0.148264	6.24421	Q2
ENSMUSG00000002102_forebrain	-0.403752	9.03646	Q2
ENSMUSG00000002102_hindbrain	-2.61693	8.08387	Q1
ENSMUSG00000002102_midbrain	-1.3187	8.27719	Q2
ENSMUSG00000002104_forebrain	-1.06818	2.62692	Q2
ENSMUSG00000002107_forebrain	0.929689	7.66848	Q2
ENSMUSG00000002107_hindbrain	10.1946	6.69104	Q1
ENSMUSG00000002107_midbrain	6.12431	7.02875	Q1
ENSMUSG00000002109_midbrain	0.635147	3.84343	Q2
ENSMUSG00000002129_forebrain	-0.0647318	160544	Q3
ENSMUSG00000002129_hindbrain	-0.268952	9.09298	Q2
ENSMUSG00000002129_midbrain	-0.0696159	119932	Q3
ENSMUSG00000002190_hindbrain	0.520344	3.79336	Q2
ENSMUSG00000002190_midbrain	0.37525	3.52539	Q2
ENSMUSG00000002205_forebrain	-0.0666852	1.1859e+06	Q3
ENSMUSG00000002205_midbrain	-0.387872	6.80747	Q2
ENSMUSG00000002221_forebrain	-0.483529	6.04535	Q2
ENSMUSG00000002221_hindbrain	-0.315779	144948	Q3
ENSMUSG00000002221_midbrain	-0.301479	684026	Q3
ENSMUSG00000002227_forebrain	-0.406697	5.03065	Q2
ENSMUSG00000002233_forebrain	-0.896671	6.29083	Q2
ENSMUSG00000002233_hindbrain	-6.05019	6.36807	Q1
ENSMUSG00000002233_midbrain	-2.20733	6.18032	Q1
ENSMUSG00000002240_hindbrain	1.09622	82230.3	Q3
ENSMUSG00000002249_forebrain	-0.873267	2.51632	Q2
ENSMUSG00000002249_hindbrain	-6.10226	2.47102	Q1
ENSMUSG00000002249_midbrain	-5.51349	2.35176	Q1
ENSMUSG00000002257_forebrain	0.117739	174325	Q3
ENSMUSG00000002257_hindbrain	0.276107	3.16859	Q2
ENSMUSG00000002257_midbrain	0.192143	3.67024	Q2
ENSMUSG00000002265_forebrain	-0.18844	6.86182	Q2
ENSMUSG00000002266_forebrain	3.64668	2.03185	Q1
ENSMUSG00000002266_hindbrain	0.549071	2.74791	Q2
ENSMUSG00000002266_midbrain	3.50773	2.88087	Q1
ENSMUSG00000002280_forebrain	0.33748	4.78824	Q2
ENSMUSG00000002289_hindbrain	0.0642384	925167	Q3
ENSMUSG00000002297_forebrain	-0.591389	6.11343	Q2
ENSMUSG00000002297_hindbrain	-2.20006	5.39568	Q1
ENSMUSG00000002297_midbrain	-1.01044	5.68818	Q2
ENSMUSG00000002307_forebrain	-0.254498	148451	Q3
ENSMUSG00000002308_hindbrain	-0.944296	532331	Q3
ENSMUSG00000002308_midbrain	-0.432798	1.49006e+06	Q3
ENSMUSG00000002320_forebrain	-0.124466	6.887	Q2
ENSMUSG00000002326_forebrain	-0.279615	5.72619	Q2
ENSMUSG00000002326_midbrain	-0.23008	78408.8	Q3
ENSMUSG00000002332_forebrain	0.48559	6.12336	Q2
ENSMUSG00000002332_hindbrain	0.121374	6.99098	Q2
ENSMUSG00000002341_forebrain	1.24272	6.70387	Q2
ENSMUSG00000002341_hindbrain	0.684251	7.18451	Q2
ENSMUSG00000002341_midbrain	0.67217	7.33412	Q2
ENSMUSG00000002343_forebrain	1.83642	6.4376	Q2
ENSMUSG00000002343_hindbrain	0.676292	6.61642	Q2
ENSMUSG00000002343_midbrain	0.551768	6.81283	Q2
ENSMUSG00000002345_midbrain	0.66209	5.57438	Q2
ENSMUSG00000002346_forebrain	0.385051	2.59481	Q2
ENSMUSG00000002346_hindbrain	0.464657	3.17257	Q2
ENSMUSG00000002346_midbrain	0.535956	3.2149	Q2
ENSMUSG00000002365_forebrain	-4.12982	3.60628	Q1
ENSMUSG00000002365_midbrain	-5.50978	3.68938	Q1
ENSMUSG00000002372_forebrain	-0.285786	814621	Q3
ENSMUSG00000002379_forebrain	0.107693	1.64247e+06	Q3
ENSMUSG00000002379_hindbrain	0.226932	9.5088	Q2
ENSMUSG00000002379_midbrain	0.122922	12.6502	Q2
ENSMUSG00000002384_midbrain	2.59675	0.489358	Q1
ENSMUSG00000002393_hindbrain	-0.416933	1.42813e+06	Q3
ENSMUSG00000002393_midbrain	-0.91814	6.72192	Q2
ENSMUSG00000002395_forebrain	0.251794	7.0335	Q2
ENSMUSG00000002395_hindbrain	0.485417	6.708	Q2
ENSMUSG00000002395_midbrain	0.628171	6.78106	Q2
ENSMUSG00000002409_hindbrain	-0.811784	4.0563	Q2
ENSMUSG00000002416_forebrain	0.133997	467285	Q3
ENSMUSG00000002416_hindbrain	0.344935	9.27452	Q2
ENSMUSG00000002416_midbrain	0.227473	9.76225	Q2
ENSMUSG00000002455_forebrain	-0.177579	6.39671	Q2
ENSMUSG00000002455_hindbrain	-0.201509	6.03594	Q2
ENSMUSG00000002455_midbrain	-0.130242	7.01932	Q2
ENSMUSG00000002475_forebrain	0.0877401	9.85643	Q2
ENSMUSG00000002475_hindbrain	0.93939	4.63606	Q2
ENSMUSG00000002475_midbrain	0.0622861	6.52725e+06	Q3
ENSMUSG00000002477_forebrain	-0.767407	8.53768	Q2
ENSMUSG00000002477_hindbrain	-0.811751	8.41168	Q2
ENSMUSG00000002477_midbrain	-0.960569	8.41287	Q2
ENSMUSG00000002489_midbrain	6.04457	4.44516	Q1
ENSMUSG00000002500_hindbrain	0.156828	704719	Q3
ENSMUSG00000002500_midbrain	0.173992	2.64477e+06	Q3
ENSMUSG00000002504_hindbrain	0.400956	5.7418	Q2
ENSMUSG00000002524_forebrain	-0.284821	10.5588	Q2
ENSMUSG00000002524_hindbrain	-0.589017	699987	Q3
ENSMUSG00000002524_midbrain	-0.497694	11.9546	Q2
ENSMUSG00000002546_midbrain	0.486505	4.75988	Q2
ENSMUSG00000002578_forebrain	0.611783	3.21342	Q2
ENSMUSG00000002578_hindbrain	6.06533	3.6394	Q1
ENSMUSG00000002578_midbrain	5.76756	4.07956	Q1
ENSMUSG00000002580_forebrain	5.5183	7.7079	Q1
ENSMUSG00000002580_hindbrain	2.17411	7.67115	Q2
ENSMUSG00000002580_midbrain	5.47023	7.57879	Q1
ENSMUSG00000002588_forebrain	0.122048	358333	Q3
ENSMUSG00000002588_hindbrain	0.0633116	3.25225e+06	Q3
ENSMUSG00000002617_forebrain	0.799521	4.67304	Q2
ENSMUSG00000002617_hindbrain	11.5473	4.3189	Q1
ENSMUSG00000002617_midbrain	0.937675	4.52414	Q2
ENSMUSG00000002633_forebrain	-5.78494	1.57625	Q1
ENSMUSG00000002633_midbrain	-1.26509	2.87025	Q1
ENSMUSG00000002661_forebrain	0.0809916	68437.1	Q3
ENSMUSG00000002661_hindbrain	0.353017	5.9589	Q2
ENSMUSG00000002661_midbrain	0.113763	3.62585e+06	Q3
ENSMUSG00000002679_forebrain	-0.0686674	650081	Q3
ENSMUSG00000002679_hindbrain	-0.589234	6.3852	Q2
ENSMUSG00000002679_midbrain	-0.598829	6.41393	Q2
ENSMUSG00000002688_midbrain	-6.14584	1.92256	Q1
ENSMUSG00000002718_forebrain	-0.0688302	255721	Q3
ENSMUSG00000002718_hindbrain	-0.33514	8.51263	Q2
ENSMUSG00000002718_midbrain	-0.472298	8.02813	Q2
ENSMUSG00000002731_midbrain	0.869975	6.53403	Q2
ENSMUSG00000002748_forebrain	-0.330436	5.72625	Q2
ENSMUSG00000002748_hindbrain	-1.12362	5.24988	Q2
ENSMUSG00000002748_midbrain	-0.817512	5.40373	Q2
ENSMUSG00000002767_forebrain	-0.34947	450408	Q3
ENSMUSG00000002767_hindbrain	-0.512293	802355	Q3
ENSMUSG00000002767_midbrain	-0.446023	944224	Q3
ENSMUSG00000002768_forebrain	0.47753	7.86239	Q2
ENSMUSG00000002768_hindbrain	0.478669	8.11383	Q2
ENSMUSG00000002768_midbrain	0.47261	8.1909	Q2
ENSMUSG00000002769_hindbrain	0.0626918	1.59006e+06	Q3
ENSMUSG00000002771_forebrain	0.089321	7.01253	Q2
ENSMUSG00000002771_hindbrain	0.460996	2.23569	Q2
ENSMUSG00000002771_midbrain	0.843247	2.46765	Q2
ENSMUSG00000002797_forebrain	0.235782	5.14908	Q2
ENSMUSG00000002799_forebrain	0.478886	2.913	Q2
ENSMUSG00000002799_hindbrain	1.1131	3.32676	Q2
ENSMUSG00000002799_midbrain	5.7107	3.49169	Q1
ENSMUSG00000002803_forebrain	0.287244	5.57175	Q2
ENSMUSG00000002803_hindbrain	0.977552	5.49528	Q2
ENSMUSG00000002803_midbrain	0.571288	5.77251	Q2
ENSMUSG00000002808_hindbrain	0.610569	5.1323	Q2
ENSMUSG00000002812_forebrain	-0.362668	6.10363	Q2
ENSMUSG00000002814_forebrain	-0.0751175	22.8033	Q2
ENSMUSG00000002814_hindbrain	-0.23632	12.2762	Q2
ENSMUSG00000002814_midbrain	-0.29363	6.77318	Q2
ENSMUSG00000002825_forebrain	-0.315447	319775	Q3
ENSMUSG00000002835_forebrain	-0.454418	6.60701	Q2
ENSMUSG00000002835_hindbrain	-0.33229	67803.3	Q3
ENSMUSG00000002835_midbrain	-0.786214	5.85389	Q2
ENSMUSG00000002845_forebrain	-0.144075	7.73711	Q2
ENSMUSG00000002845_hindbrain	-0.0974563	11.3359	Q2
ENSMUSG00000002845_midbrain	-0.0790843	20.3543	Q2
ENSMUSG00000002847_forebrain	0.299378	0.732175	Q2
ENSMUSG00000002847_hindbrain	0.930593	0.963971	Q1
ENSMUSG00000002847_midbrain	0.0821459	5.56484	Q2
ENSMUSG00000002870_forebrain	-0.12053	13.4965	Q2
ENSMUSG00000002870_hindbrain	-0.913291	8.20186	Q2
ENSMUSG00000002870_midbrain	-0.552885	8.94499	Q2
ENSMUSG00000002930_hindbrain	-1.14601	4.88147	Q2
ENSMUSG00000002930_midbrain	-1.48338	4.00796	Q1
ENSMUSG00000002944_hindbrain	0.926747	2.45772	Q2
ENSMUSG00000002949_forebrain	-0.309152	7.58552	Q2
ENSMUSG00000002949_midbrain	-3.6103	5.72784	Q1
ENSMUSG00000002980_forebrain	-0.538075	4.78072e+06	Q3
ENSMUSG00000002981_forebrain	0.245969	7.22633	Q2
ENSMUSG00000002981_hindbrain	0.600157	6.87513	Q2
ENSMUSG00000002981_midbrain	0.756291	6.85742	Q2
ENSMUSG00000002985_forebrain	0.228196	3.83484e+06	Q3
ENSMUSG00000002985_hindbrain	0.588903	11.6451	Q2
ENSMUSG00000002985_midbrain	0.503125	11.7408	Q2
ENSMUSG00000002996_hindbrain	-2.43208	5.98635	Q1
ENSMUSG00000002996_midbrain	-0.741937	6.12543	Q2
ENSMUSG00000002997_forebrain	0.545274	6.87063	Q2
ENSMUSG00000002997_hindbrain	0.992064	6.68048	Q2
ENSMUSG00000002997_midbrain	0.734021	6.87784	Q2
ENSMUSG00000003031_forebrain	0.933124	5.36182	Q2
ENSMUSG00000003032_forebrain	4.40595	1.3938	Q1
ENSMUSG00000003033_forebrain	0.556008	7.67697	Q2
ENSMUSG00000003038_forebrain	-0.839345	11.6032	Q2
ENSMUSG00000003038_hindbrain	-1.7895	11.2419	Q2
ENSMUSG00000003038_midbrain	-1.52189	11.5654	Q2
ENSMUSG00000003039_forebrain	0.497622	6.58723	Q2
ENSMUSG00000003051_forebrain	-0.674772	3.99995e+06	Q3
ENSMUSG00000003051_hindbrain	-0.406393	141571	Q3
ENSMUSG00000003051_midbrain	-0.861611	472275	Q3
ENSMUSG00000003062_forebrain	4.236	7.26123	Q1
ENSMUSG00000003062_hindbrain	5.45804	7.33228	Q1
ENSMUSG00000003062_midbrain	4.06796	7.40837	Q1
ENSMUSG00000003119_forebrain	-2.01684	3.50893	Q1
ENSMUSG00000003119_hindbrain	-1.43629	3.31048	Q1
ENSMUSG00000003119_midbrain	-1.40275	3.3452	Q1
ENSMUSG00000003134_hindbrain	0.887614	3.1404	Q2
ENSMUSG00000003134_midbrain	0.570193	3.24837	Q2
ENSMUSG00000003135_forebrain	-1.0306	4.22233	Q2
ENSMUSG00000003135_hindbrain	-0.833509	4.51456	Q2
ENSMUSG00000003135_midbrain	-1.2606	4.08816	Q2
ENSMUSG00000003154_forebrain	0.949687	2.67271	Q2
ENSMUSG00000003154_hindbrain	6.29867	2.79487	Q1
ENSMUSG00000003154_midbrain	0.578231	3.10441	Q2
ENSMUSG00000003184_hindbrain	-0.16953	6.45084	Q2
ENSMUSG00000003184_midbrain	-0.284009	6.00242	Q2
ENSMUSG00000003190_forebrain	-0.589775	6.44525	Q2
ENSMUSG00000003190_hindbrain	-1.70938	5.87965	Q2
ENSMUSG00000003190_midbrain	-0.983703	6.21202	Q2
ENSMUSG00000003198_forebrain	-1.42991	3.62756	Q1
ENSMUSG00000003199_midbrain	-2.52803	6.88454	Q1
ENSMUSG00000003200_forebrain	-0.264331	1.03488e+06	Q3
ENSMUSG00000003206_forebrain	0.106587	5.57761	Q2
ENSMUSG00000003206_hindbrain	2.06963	2.60859	Q1
ENSMUSG00000003206_midbrain	2.01512	2.79668	Q1
ENSMUSG00000003208_forebrain	-0.397504	4.68074	Q2
ENSMUSG00000003208_midbrain	-0.176095	174911	Q3
ENSMUSG00000003226_forebrain	-0.348026	4.73375	Q2
ENSMUSG00000003226_hindbrain	-3.54269	4.19981	Q1
ENSMUSG00000003226_midbrain	-1.47427	4.43459	Q2
ENSMUSG00000003234_midbrain	0.858288	6.04171	Q2
ENSMUSG00000003235_forebrain	-0.251447	260945	Q3
ENSMUSG00000003235_hindbrain	-0.335764	94566.5	Q3
ENSMUSG00000003235_midbrain	-0.301752	10.9755	Q2
ENSMUSG00000003269_forebrain	0.886505	8.07865	Q2
ENSMUSG00000003269_midbrain	10.6335	7.84909	Q1
ENSMUSG00000003271_forebrain	0.51395	3.24186	Q2
ENSMUSG00000003271_hindbrain	0.788267	2.67196	Q2
ENSMUSG00000003271_midbrain	4.32881	2.67112	Q1
ENSMUSG00000003273_forebrain	0.296835	6.83168	Q2
ENSMUSG00000003273_hindbrain	0.780995	5.94708	Q2
ENSMUSG00000003273_midbrain	1.30961	6.06259	Q2
ENSMUSG00000003279_forebrain	0.467137	5.33365	Q2
ENSMUSG00000003279_hindbrain	0.521989	5.24395	Q2
ENSMUSG00000003279_midbrain	0.377304	5.2698	Q2
ENSMUSG00000003282_forebrain	-0.986582	2.01906	Q1
ENSMUSG00000003282_hindbrain	-1.03128	1.9357	Q1
ENSMUSG00000003282_midbrain	-0.739657	1.96636	Q2
ENSMUSG00000003283_forebrain	0.171089	731908	Q3
ENSMUSG00000003283_hindbrain	0.567268	3.12419	Q2
ENSMUSG00000003283_midbrain	0.13358	2.65892e+06	Q3
ENSMUSG00000003299_midbrain	-0.979325	641130	Q3
ENSMUSG00000003341_hindbrain	0.56194	1.00458	Q2
ENSMUSG00000003346_forebrain	0.117047	8.21857	Q2
ENSMUSG00000003346_hindbrain	0.485779	7.06479	Q2
ENSMUSG00000003346_midbrain	0.101332	8.25849	Q2
ENSMUSG00000003352_forebrain	0.700698	6.80107	Q2
ENSMUSG00000003352_hindbrain	1.1436	6.51916	Q2
ENSMUSG00000003352_midbrain	0.948928	7.21711	Q2
ENSMUSG00000003354_forebrain	0.160637	4.05092	Q2
ENSMUSG00000003354_hindbrain	0.288586	3.31695	Q2
ENSMUSG00000003354_midbrain	0.575019	3.62312	Q2
ENSMUSG00000003355_forebrain	-0.670869	2.88824e+06	Q3
ENSMUSG00000003355_hindbrain	-6.43747	3.61392	Q1
ENSMUSG00000003355_midbrain	-0.619474	6.16454	Q2
ENSMUSG00000003363_forebrain	0.17779	8.58859	Q2
ENSMUSG00000003363_hindbrain	0.305105	8.10624	Q2
ENSMUSG00000003363_midbrain	0.187488	8.95007	Q2
ENSMUSG00000003378_hindbrain	10.9479	3.82414	Q1
ENSMUSG00000003378_midbrain	6.68325	3.93948	Q1
ENSMUSG00000003379_hindbrain	0.36807	1.11781	Q2
ENSMUSG00000003379_midbrain	0.231384	2.08451	Q2
ENSMUSG00000003380_forebrain	0.19546	9.27741	Q2
ENSMUSG00000003380_hindbrain	1.25876	8.39243	Q2
ENSMUSG00000003380_midbrain	0.199686	9.4756	Q2
ENSMUSG00000003410_forebrain	1.86956	5.98533	Q2
ENSMUSG00000003410_hindbrain	1.16148	6.13796	Q2
ENSMUSG00000003410_midbrain	0.960976	6.34917	Q2
ENSMUSG00000003411_forebrain	0.190089	9.28129	Q2
ENSMUSG00000003411_hindbrain	3.95513	7.46216	Q1
ENSMUSG00000003411_midbrain	0.60138	8.09788	Q2
ENSMUSG00000003418_hindbrain	0.711232	1.87711	Q2
ENSMUSG00000003418_midbrain	0.38584	2.34748	Q2
ENSMUSG00000003420_forebrain	0.206639	5.81947	Q2
ENSMUSG00000003420_hindbrain	2.3782	4.94149	Q1
ENSMUSG00000003423_forebrain	-1.89748	6.34308	Q2
ENSMUSG00000003423_midbrain	-0.316327	102644	Q3
ENSMUSG00000003429_forebrain	-0.362272	36749.4	Q3
ENSMUSG00000003429_hindbrain	-0.430892	21.6948	Q2
ENSMUSG00000003429_midbrain	-0.591465	10.987	Q2
ENSMUSG00000003436_hindbrain	-3.64467	5.7361	Q1
ENSMUSG00000003436_midbrain	-1.75331	5.34081	Q1
ENSMUSG00000003438_forebrain	-0.331664	10.3263	Q2
ENSMUSG00000003438_hindbrain	-0.81635	1.29926e+06	Q3
ENSMUSG00000003438_midbrain	-0.552423	9.47027	Q2
ENSMUSG00000003452_hindbrain	6.06851	5.09481	Q1
ENSMUSG00000003452_midbrain	1.46421	5.1983	Q2
ENSMUSG00000003469_forebrain	0.0634269	6.84071e+06	Q3
ENSMUSG00000003469_hindbrain	0.602181	3.57463	Q2
ENSMUSG00000003469_midbrain	0.746513	3.87474	Q2
ENSMUSG00000003476_forebrain	0.123914	840664	Q3
ENSMUSG00000003476_hindbrain	0.415195	1.34499	Q2
ENSMUSG00000003476_midbrain	2.97671	1.29613	Q1
ENSMUSG00000003477_forebrain	-1.14671	6.57627e+06	Q3
ENSMUSG00000003477_hindbrain	-1.94875	3.27291e+06	Q3
ENSMUSG00000003477_midbrain	-1.27114	1.15773e+06	Q3
ENSMUSG00000003500_forebrain	0.359056	6.05094	Q2
ENSMUSG00000003500_hindbrain	0.43201	5.87719	Q2
ENSMUSG00000003518_hindbrain	0.498262	5.35451	Q2
ENSMUSG00000003518_midbrain	0.163233	35.0314	Q2
ENSMUSG00000003526_forebrain	-0.888977	5.15656	Q2
ENSMUSG00000003526_midbrain	-0.509323	1.83234e+06	Q3
ENSMUSG00000003528_forebrain	2.84703	6.85971	Q1
ENSMUSG00000003528_hindbrain	0.517767	7.18711	Q2
ENSMUSG00000003541_forebrain	0.0965906	937795	Q3
ENSMUSG00000003541_hindbrain	0.535823	4.14519	Q2
ENSMUSG00000003541_midbrain	0.538158	3.72038	Q2
ENSMUSG00000003549_hindbrain	-0.280854	203270	Q3
ENSMUSG00000003549_midbrain	-0.362189	7.72791	Q2
ENSMUSG00000003559_hindbrain	0.858011	4.93607	Q2
ENSMUSG00000003573_forebrain	-0.0660472	6.10898e+06	Q3
ENSMUSG00000003573_hindbrain	-0.370802	14.5007	Q2
ENSMUSG00000003573_midbrain	-0.374188	7.77602	Q2
ENSMUSG00000003575_forebrain	0.276794	5.65714	Q2
ENSMUSG00000003575_hindbrain	0.874394	5.27776	Q2
ENSMUSG00000003575_midbrain	0.75601	5.54517	Q2
ENSMUSG00000003581_forebrain	0.743799	5.28457	Q2
ENSMUSG00000003581_hindbrain	6.55457	5.25783	Q1
ENSMUSG00000003581_midbrain	0.984217	5.47215	Q2
ENSMUSG00000003585_hindbrain	0.227505	3.90414	Q2
ENSMUSG00000003585_midbrain	0.131249	59.5641	Q2
ENSMUSG00000003604_forebrain	-0.668837	2.80105	Q2
ENSMUSG00000003617_hindbrain	0.301928	4.03726	Q2
ENSMUSG00000003623_forebrain	-0.616092	4.98084	Q2
ENSMUSG00000003623_midbrain	-2.5704	4.56003	Q1
ENSMUSG00000003644_forebrain	-1.266	5.4936	Q2
ENSMUSG00000003657_forebrain	0.417891	7.18095	Q2
ENSMUSG00000003657_hindbrain	0.389588	7.31129	Q2
ENSMUSG00000003657_midbrain	0.373032	8.81868	Q2
ENSMUSG00000003660_forebrain	-0.0984393	10.5376	Q2
ENSMUSG00000003660_hindbrain	-0.425574	6.55743	Q2
ENSMUSG00000003660_midbrain	-0.115785	8.49668	Q2
ENSMUSG00000003662_hindbrain	-1.75968	5.44481	Q2
ENSMUSG00000003662_midbrain	-1.43095	5.39809	Q2
ENSMUSG00000003665_forebrain	-0.611285	1.05215	Q2
ENSMUSG00000003721_forebrain	0.553365	5.07475	Q2
ENSMUSG00000003721_hindbrain	0.707663	5.2145	Q2
ENSMUSG00000003721_midbrain	0.63259	5.21461	Q2
ENSMUSG00000003746_forebrain	0.259565	2.39884	Q2
ENSMUSG00000003746_midbrain	0.537635	2.28403	Q2
ENSMUSG00000003779_forebrain	-0.168232	9.36236	Q2
ENSMUSG00000003779_hindbrain	-1.33555	6.81954	Q2
ENSMUSG00000003779_midbrain	-0.692783	7.50974	Q2
ENSMUSG00000003810_forebrain	2.08021	5.13623	Q1
ENSMUSG00000003810_hindbrain	13.8088	4.99621	Q1
ENSMUSG00000003810_midbrain	1.25022	5.28352	Q2
ENSMUSG00000003813_forebrain	-0.262379	1.37376e+06	Q3
ENSMUSG00000003814_forebrain	-0.0573506	17286.5	Q3
ENSMUSG00000003849_hindbrain	0.0893496	11.8357	Q2
ENSMUSG00000003863_forebrain	0.359901	4.34093	Q2
ENSMUSG00000003863_hindbrain	0.722964	4.66106	Q2
ENSMUSG00000003863_midbrain	0.476575	4.83765	Q2
ENSMUSG00000003865_forebrain	-0.246194	9.76842	Q2
ENSMUSG00000003865_midbrain	-0.251584	251572	Q3
ENSMUSG00000003868_forebrain	-0.226344	2.22169e+06	Q3
ENSMUSG00000003868_hindbrain	-0.43474	3.7957e+06	Q3
ENSMUSG00000003868_midbrain	-0.337731	214362	Q3
ENSMUSG00000003872_forebrain	0.200619	6.36863	Q2
ENSMUSG00000003872_hindbrain	1.61465	5.47769	Q2
ENSMUSG00000003872_midbrain	0.825793	5.59927	Q2
ENSMUSG00000003923_forebrain	-0.50526	6.31284	Q2
ENSMUSG00000003923_hindbrain	-0.0661912	45444.6	Q3
ENSMUSG00000003923_midbrain	-2.64612	6.0338	Q1
ENSMUSG00000003934_forebrain	0.335852	7.3583	Q2
ENSMUSG00000003948_forebrain	0.866488	6.52684	Q2
ENSMUSG00000003948_hindbrain	1.20056	6.46746	Q2
ENSMUSG00000003948_midbrain	0.393413	6.9273	Q2
ENSMUSG00000003949_forebrain	0.307446	2.98769	Q2
ENSMUSG00000003949_hindbrain	0.240247	3.51022	Q2
ENSMUSG00000003949_midbrain	0.538256	3.15909	Q2
ENSMUSG00000003955_forebrain	-0.410435	19.0345	Q2
ENSMUSG00000003955_hindbrain	-0.563645	1.33009e+06	Q3
ENSMUSG00000003955_midbrain	-0.670558	10.2343	Q2
ENSMUSG00000003970_forebrain	-0.380058	214104	Q3
ENSMUSG00000003970_hindbrain	-0.715155	10.2736	Q2
ENSMUSG00000003970_midbrain	-0.553635	10.5181	Q2
ENSMUSG00000003974_forebrain	0.270573	6.42272	Q2
ENSMUSG00000003974_hindbrain	1.81659	5.98784	Q2
ENSMUSG00000003974_midbrain	0.376995	6.60697	Q2
ENSMUSG00000003992_forebrain	0.454339	8.02629	Q2
ENSMUSG00000004018_forebrain	-0.933695	5.1132	Q2
ENSMUSG00000004018_hindbrain	-2.73814	4.60498	Q1
ENSMUSG00000004018_midbrain	-1.66531	4.93639	Q2
ENSMUSG00000004031_forebrain	0.707442	5.16529	Q2
ENSMUSG00000004031_hindbrain	5.61441	4.49468	Q1
ENSMUSG00000004031_midbrain	0.461669	5.3826	Q2
ENSMUSG00000004032_hindbrain	0.231596	14.8372	Q2
ENSMUSG00000004035_forebrain	11.9268	5.83879	Q1
ENSMUSG00000004040_hindbrain	2.40338	5.27516	Q1
ENSMUSG00000004040_midbrain	0.573903	4.96128	Q2
ENSMUSG00000004043_midbrain	0.10918	3.56764e+06	Q3
ENSMUSG00000004054_forebrain	-0.494479	6.6127	Q2
ENSMUSG00000004056_midbrain	-0.0653979	413799	Q3
ENSMUSG00000004070_midbrain	0.591672	6.37468	Q2
ENSMUSG00000004085_forebrain	-0.617662	2.84977	Q2
ENSMUSG00000004085_hindbrain	-6.14157	2.92149	Q1
ENSMUSG00000004085_midbrain	-0.598873	2.969	Q2
ENSMUSG00000004096_hindbrain	-2.09894	7.20465	Q2
ENSMUSG00000004096_midbrain	-0.0543236	76278.2	Q3
ENSMUSG00000004099_forebrain	-0.193517	317773	Q3
ENSMUSG00000004099_hindbrain	-0.275638	2.21404e+06	Q3
ENSMUSG00000004099_midbrain	-0.269544	1.48042e+06	Q3
ENSMUSG00000004100_forebrain	-0.363	798725	Q3
ENSMUSG00000004100_hindbrain	-0.502086	5.25571e+06	Q3
ENSMUSG00000004105_forebrain	-0.316184	7.79723	Q2
ENSMUSG00000004110_forebrain	0.624167	3.23838	Q2
ENSMUSG00000004110_hindbrain	5.55757	3.39025	Q1
ENSMUSG00000004110_midbrain	4.08825	3.72057	Q1
ENSMUSG00000004113_forebrain	1.41707	2.7751	Q1
ENSMUSG00000004113_hindbrain	1.37086	3.6701	Q2
ENSMUSG00000004113_midbrain	0.88931	3.75021	Q2
ENSMUSG00000004127_forebrain	-0.52366	5.13862	Q2
ENSMUSG00000004127_hindbrain	-1.36965	3.59066	Q2
ENSMUSG00000004127_midbrain	-1.17795	4.09395	Q2
ENSMUSG00000004151_forebrain	0.434255	5.38135	Q2
ENSMUSG00000004151_hindbrain	0.629752	4.55361	Q2
ENSMUSG00000004151_midbrain	0.487503	4.54308	Q2
ENSMUSG00000004187_forebrain	0.247825	6.30285	Q2
ENSMUSG00000004187_hindbrain	0.7787	6.17993	Q2
ENSMUSG00000004187_midbrain	0.913399	6.32731	Q2
ENSMUSG00000004207_forebrain	0.298553	7.87382	Q2
ENSMUSG00000004207_hindbrain	0.325595	8.00164	Q2
ENSMUSG00000004207_midbrain	0.315325	8.07536	Q2
ENSMUSG00000004221_midbrain	-0.171033	4.61474	Q2
ENSMUSG00000004231_forebrain	-0.869797	275.549	Q2
ENSMUSG00000004233_hindbrain	-0.800278	201955	Q3
ENSMUSG00000004263_hindbrain	0.868687	4.41344	Q2
ENSMUSG00000004263_midbrain	0.715724	4.73142	Q2
ENSMUSG00000004264_forebrain	-0.503427	105269	Q3
ENSMUSG00000004264_hindbrain	-0.734869	2.48399e+06	Q3
ENSMUSG00000004264_midbrain	-0.606884	436416	Q3
ENSMUSG00000004266_hindbrain	-0.303679	1.07896e+06	Q3
ENSMUSG00000004267_forebrain	0.302269	6.82552	Q2
ENSMUSG00000004267_hindbrain	0.445798	7.91062	Q2
ENSMUSG00000004267_midbrain	1.13628	6.93805	Q2
ENSMUSG00000004268_forebrain	-0.0689709	279429	Q3
ENSMUSG00000004268_hindbrain	-0.657864	8.6952	Q2
ENSMUSG00000004268_midbrain	-0.675577	7.94247	Q2
ENSMUSG00000004285_forebrain	0.526604	8.32155	Q2
ENSMUSG00000004285_hindbrain	0.345891	8.37166	Q2
ENSMUSG00000004285_midbrain	0.444865	8.31461	Q2
ENSMUSG00000004317_forebrain	-0.426829	4.4141	Q2
ENSMUSG00000004317_midbrain	-0.0717777	14.4626	Q2
ENSMUSG00000004319_forebrain	0.585973	5.78514	Q2
ENSMUSG00000004319_hindbrain	0.53498	6.10192	Q2
ENSMUSG00000004319_midbrain	0.404559	6.11154	Q2
ENSMUSG00000004347_forebrain	1.71356	2.80213	Q1
ENSMUSG00000004347_hindbrain	0.402672	4.69546	Q2
ENSMUSG00000004356_forebrain	-0.137697	6.5434	Q2
ENSMUSG00000004356_hindbrain	-0.383697	4.74175	Q2
ENSMUSG00000004356_midbrain	-0.0879632	11.1878	Q2
ENSMUSG00000004359_hindbrain	0.430574	0.184376	Q1
ENSMUSG00000004360_forebrain	0.801842	4.85187	Q2
ENSMUSG00000004360_hindbrain	0.981177	4.33417	Q2
ENSMUSG00000004360_midbrain	0.807695	4.71254	Q2
ENSMUSG00000004366_forebrain	0.657926	8.27165	Q2
ENSMUSG00000004366_hindbrain	0.440759	8.80616	Q2
ENSMUSG00000004366_midbrain	0.340949	9.07034	Q2
ENSMUSG00000004371_forebrain	0.12455	2.57599	Q2
ENSMUSG00000004371_midbrain	0.733126	1.43632	Q2
ENSMUSG00000004383_forebrain	0.787194	3.83137	Q2
ENSMUSG00000004383_hindbrain	0.903487	3.82107	Q2
ENSMUSG00000004383_midbrain	0.68268	3.7734	Q2
ENSMUSG00000004393_forebrain	-0.312692	232046	Q3
ENSMUSG00000004393_hindbrain	-0.746197	104342	Q3
ENSMUSG00000004393_midbrain	-0.652105	8.67602	Q2
ENSMUSG00000004394_hindbrain	-4.2365	6.70967	Q1
ENSMUSG00000004394_midbrain	-1.16947	6.78473	Q2
ENSMUSG00000004446_forebrain	0.176252	7.99258	Q2
ENSMUSG00000004446_hindbrain	0.756355	5.24295	Q2
ENSMUSG00000004446_midbrain	0.823865	5.61682	Q2
ENSMUSG00000004451_forebrain	-0.334974	5.57052e+06	Q3
ENSMUSG00000004455_forebrain	-0.115847	9.1293	Q2
ENSMUSG00000004455_hindbrain	-0.622275	8.3072	Q2
ENSMUSG00000004455_midbrain	-0.501464	8.26818	Q2
ENSMUSG00000004462_forebrain	-0.176646	5.45852	Q2
ENSMUSG00000004462_hindbrain	-0.334782	5.73659	Q2
ENSMUSG00000004462_midbrain	-0.39199	5.46084	Q2
ENSMUSG00000004473_forebrain	1.0067	2.07619	Q1
ENSMUSG00000004473_hindbrain	0.352569	2.17635	Q2
ENSMUSG00000004473_midbrain	4.45406	2.0506	Q1
ENSMUSG00000004508_forebrain	0.678151	3.62244	Q2
ENSMUSG00000004508_hindbrain	1.17499	3.75917	Q2
ENSMUSG00000004508_midbrain	6.35429	3.91689	Q1
ENSMUSG00000004530_hindbrain	-0.260692	503320	Q3
ENSMUSG00000004535_forebrain	0.75885	7.03111	Q2
ENSMUSG00000004535_hindbrain	5.88259	7.02274	Q1
ENSMUSG00000004558_forebrain	5.6182	6.9506	Q1
ENSMUSG00000004558_hindbrain	1.06115	8.47918	Q2
ENSMUSG00000004558_midbrain	0.975949	8.01921	Q2
ENSMUSG00000004561_hindbrain	1.77977	5.97351	Q2
ENSMUSG00000004561_midbrain	5.73749	6.11743	Q1
ENSMUSG00000004562_forebrain	-0.136935	7.52904	Q2
ENSMUSG00000004565_hindbrain	0.592956	5.14856	Q2
ENSMUSG00000004565_midbrain	0.465524	5.14183	Q2
ENSMUSG00000004567_midbrain	0.292831	6.78434	Q2
ENSMUSG00000004568_hindbrain	-1.691	3.19892	Q1
ENSMUSG00000004591_forebrain	-0.541964	5.62956	Q2
ENSMUSG00000004591_hindbrain	-2.53702	5.16388	Q1
ENSMUSG00000004591_midbrain	-1.29905	5.39207	Q2
ENSMUSG00000004609_hindbrain	0.424707	1.41594	Q2
ENSMUSG00000004610_forebrain	-0.306661	626241	Q3
ENSMUSG00000004610_hindbrain	-0.528079	1.29875e+06	Q3
ENSMUSG00000004610_midbrain	-0.434459	52049.4	Q3
ENSMUSG00000004630_hindbrain	2.45444	5.35205	Q1
ENSMUSG00000004631_forebrain	-1.77051	5.37799	Q1
ENSMUSG00000004633_forebrain	0.976428	5.04978	Q2
ENSMUSG00000004633_hindbrain	5.98013	4.48798	Q1
ENSMUSG00000004637_hindbrain	0.0790754	105392	Q3
ENSMUSG00000004642_forebrain	-0.542024	8.5076	Q2
ENSMUSG00000004642_hindbrain	-1.42321	7.92067	Q2
ENSMUSG00000004642_midbrain	-1.60256	8.09237	Q2
ENSMUSG00000004651_forebrain	-0.854709	218242	Q3
ENSMUSG00000004651_hindbrain	-2.79485	0.372552	Q1
ENSMUSG00000004655_forebrain	0.277063	3.75804	Q2
ENSMUSG00000004655_hindbrain	0.964063	4.07093	Q2
ENSMUSG00000004661_forebrain	-0.269057	15.5235	Q2
ENSMUSG00000004661_hindbrain	-0.333162	26505.9	Q3
ENSMUSG00000004661_midbrain	-0.349815	8.08025	Q2
ENSMUSG00000004665_forebrain	-0.488613	10.1849	Q2
ENSMUSG00000004665_hindbrain	-0.675138	7.88101	Q2
ENSMUSG00000004665_midbrain	-0.630733	8.29733	Q2
ENSMUSG00000004667_forebrain	-0.759147	1.91568e+06	Q3
ENSMUSG00000004667_hindbrain	-0.797756	12.8112	Q2
ENSMUSG00000004667_midbrain	-0.444814	1.05548e+06	Q3
ENSMUSG00000004668_hindbrain	0.0510902	2.17648	Q2
ENSMUSG00000004677_forebrain	-0.251466	4.80612	Q2
ENSMUSG00000004677_hindbrain	-0.14505	5.28296	Q2
ENSMUSG00000004677_midbrain	-0.173735	5.06589	Q2
ENSMUSG00000004698_forebrain	1.07868	3.50577	Q2
ENSMUSG00000004730_forebrain	0.467505	2.11522	Q2
ENSMUSG00000004771_forebrain	3.92471	8.35682	Q1
ENSMUSG00000004771_hindbrain	0.865017	8.52654	Q2
ENSMUSG00000004771_midbrain	1.86956	8.47632	Q2
ENSMUSG00000004788_forebrain	-0.473182	800592	Q3
ENSMUSG00000004788_midbrain	-0.679311	1.89782e+06	Q3
ENSMUSG00000004791_forebrain	9.26773	2.71252	Q1
ENSMUSG00000004791_midbrain	0.537424	3.1321	Q2
ENSMUSG00000004798_forebrain	1.83239	4.89384	Q1
ENSMUSG00000004798_hindbrain	11.314	4.97437	Q1
ENSMUSG00000004798_midbrain	1.41751	5.16051	Q2
ENSMUSG00000004815_hindbrain	0.680335	4.50284	Q2
ENSMUSG00000004815_midbrain	0.523793	4.71936	Q2
ENSMUSG00000004843_forebrain	0.109922	354260	Q3
ENSMUSG00000004843_hindbrain	1.57969	6.91279	Q2
ENSMUSG00000004843_midbrain	0.731081	7.15137	Q2
ENSMUSG00000004849_forebrain	0.0767642	11.1731	Q2
ENSMUSG00000004849_midbrain	0.0899916	14.9485	Q2
ENSMUSG00000004864_forebrain	-0.579348	1.52059e+06	Q3
ENSMUSG00000004865_forebrain	-0.79987	6.75082	Q2
ENSMUSG00000004865_hindbrain	-3.47942	6.3511	Q1
ENSMUSG00000004865_midbrain	-0.898868	6.5956	Q2
ENSMUSG00000004872_forebrain	-0.833161	5.38767	Q2
ENSMUSG00000004872_hindbrain	-0.244077	7964.02	Q3
ENSMUSG00000004872_midbrain	-1.25318	4.83483	Q2
ENSMUSG00000004880_forebrain	-0.0992998	15.7818	Q2
ENSMUSG00000004880_hindbrain	-2.41563	6.99027	Q1
ENSMUSG00000004880_midbrain	-1.13567	7.58985	Q2
ENSMUSG00000004885_forebrain	-1.00484	9.97089	Q2
ENSMUSG00000004885_hindbrain	-1.36305	9.79089	Q2
ENSMUSG00000004885_midbrain	-1.58971	9.02667	Q2
ENSMUSG00000004891_forebrain	-0.642693	6.17988	Q2
ENSMUSG00000004891_hindbrain	-0.990125	6.74169	Q2
ENSMUSG00000004891_midbrain	-0.653492	7.12249	Q2
ENSMUSG00000004892_forebrain	0.27091	7.49562	Q2
ENSMUSG00000004892_hindbrain	1.00117	7.48485	Q2
ENSMUSG00000004892_midbrain	0.981156	6.90961	Q2
ENSMUSG00000004894_hindbrain	0.116865	1.96491	Q2
ENSMUSG00000004894_midbrain	0.302931	0.823598	Q2
ENSMUSG00000004902_forebrain	0.0630492	3.13463e+06	Q3
ENSMUSG00000004902_hindbrain	0.309056	6.04315	Q2
ENSMUSG00000004902_midbrain	0.194089	6.68465	Q2
ENSMUSG00000004933_forebrain	0.490756	6.26204	Q2
ENSMUSG00000004933_hindbrain	0.659404	6.25706	Q2
ENSMUSG00000004933_midbrain	0.515181	6.75309	Q2
ENSMUSG00000004934_forebrain	-0.351575	5.61067	Q2
ENSMUSG00000004934_hindbrain	-0.0795903	9.13609	Q2
ENSMUSG00000004937_forebrain	0.0715183	334650	Q3
ENSMUSG00000004939_hindbrain	0.13179	0.408062	Q2
ENSMUSG00000004947_forebrain	-0.0646147	651817	Q3
ENSMUSG00000004952_hindbrain	1.84906	4.03564	Q1
ENSMUSG00000004952_midbrain	0.441882	4.64757	Q2
ENSMUSG00000004961_forebrain	0.471917	8.02651	Q2
ENSMUSG00000004961_hindbrain	5.7589	6.28136	Q1
ENSMUSG00000004961_midbrain	5.6543	6.84385	Q1
ENSMUSG00000004980_midbrain	-0.0797712	19.527	Q2
ENSMUSG00000004994_hindbrain	-0.642086	4.34292	Q2
ENSMUSG00000004996_forebrain	-0.0610611	58132.7	Q3
ENSMUSG00000005034_forebrain	0.389548	7.39998	Q2
ENSMUSG00000005034_hindbrain	0.542145	7.38557	Q2
ENSMUSG00000005034_midbrain	0.379992	7.70197	Q2
ENSMUSG00000005043_forebrain	-0.301957	40800.6	Q3
ENSMUSG00000005045_forebrain	0.543963	5.24393	Q2
ENSMUSG00000005045_hindbrain	5.4844	5.34034	Q1
ENSMUSG00000005045_midbrain	5.40384	5.45299	Q1
ENSMUSG00000005057_forebrain	0.527241	4.47026	Q2
ENSMUSG00000005057_midbrain	0.651846	4.46799	Q2
ENSMUSG00000005069_forebrain	6.43794	5.81706	Q1
ENSMUSG00000005078_forebrain	0.536585	6.56099	Q2
ENSMUSG00000005102_forebrain	-0.202165	61628	Q3
ENSMUSG00000005102_hindbrain	-0.236967	12.1971	Q2
ENSMUSG00000005125_forebrain	1.04267	5.61631	Q2
ENSMUSG00000005125_hindbrain	0.650179	4.40479	Q2
ENSMUSG00000005125_midbrain	0.506522	4.81683	Q2
ENSMUSG00000005148_forebrain	0.140801	5.36994	Q2
ENSMUSG00000005148_hindbrain	10.8474	1.90546	Q1
ENSMUSG00000005161_midbrain	-2.21329	9.96951	Q2
ENSMUSG00000005198_forebrain	-0.649263	4.88844	Q2
ENSMUSG00000005198_hindbrain	-0.76842	4.86105	Q2
ENSMUSG00000005198_midbrain	-1.05248	4.60353	Q2
ENSMUSG00000005202_forebrain	1.39846	0.108872	Q1
ENSMUSG00000005204_forebrain	-0.178944	989047	Q3
ENSMUSG00000005220_forebrain	-6.59617	0.946662	Q1
ENSMUSG00000005220_hindbrain	-1.09934	2.66813	Q2
ENSMUSG00000005220_midbrain	-0.765613	2.51069	Q2
ENSMUSG00000005225_forebrain	-0.1277	6.15215	Q2
ENSMUSG00000005225_hindbrain	-0.746013	3.75905	Q2
ENSMUSG00000005225_midbrain	-0.66753	3.86922	Q2
ENSMUSG00000005232_hindbrain	0.242688	0.575602	Q2
ENSMUSG00000005233_forebrain	-0.725739	7.53564	Q2
ENSMUSG00000005233_hindbrain	-2.08748	7.49648	Q2
ENSMUSG00000005233_midbrain	-0.906709	7.84676	Q2
ENSMUSG00000005237_midbrain	0.830839	2.30289	Q2
ENSMUSG00000005268_forebrain	0.15632	1.64498	Q2
ENSMUSG00000005268_hindbrain	0.610163	1.94543	Q2
ENSMUSG00000005268_midbrain	0.444362	2.37235	Q2
ENSMUSG00000005299_hindbrain	0.259983	6.14137	Q2
ENSMUSG00000005299_midbrain	0.258615	6.30775	Q2
ENSMUSG00000005338_forebrain	1.04529	4.99033	Q2
ENSMUSG00000005338_hindbrain	0.762311	5.97144	Q2
ENSMUSG00000005338_midbrain	0.861394	5.95899	Q2
ENSMUSG00000005354_midbrain	-0.544967	661307	Q3
ENSMUSG00000005357_forebrain	0.425294	3.97872	Q2
ENSMUSG00000005357_hindbrain	0.755946	5.24492	Q2
ENSMUSG00000005357_midbrain	0.510118	5.04176	Q2
ENSMUSG00000005360_forebrain	0.473892	7.06932	Q2
ENSMUSG00000005360_hindbrain	0.572753	7.96306	Q2
ENSMUSG00000005360_midbrain	0.440521	6.98698	Q2
ENSMUSG00000005362_forebrain	3.83137	5.66849	Q1
ENSMUSG00000005362_hindbrain	1.01678	5.60571	Q2
ENSMUSG00000005362_midbrain	1.10717	5.58553	Q2
ENSMUSG00000005370_forebrain	-0.0642842	1.25615e+06	Q3
ENSMUSG00000005370_hindbrain	-0.381291	7.65385	Q2
ENSMUSG00000005370_midbrain	-0.540871	6.90421	Q2
ENSMUSG00000005373_forebrain	-0.633018	2.68691	Q2
ENSMUSG00000005374_forebrain	-0.188782	4.74441	Q2
ENSMUSG00000005374_hindbrain	-0.447616	4.3263	Q2
ENSMUSG00000005374_midbrain	-0.394379	5.24245	Q2
ENSMUSG00000005378_forebrain	-0.286304	1.40243e+06	Q3
ENSMUSG00000005378_hindbrain	-0.34953	194427	Q3
ENSMUSG00000005378_midbrain	-0.400152	684362	Q3
ENSMUSG00000005397_forebrain	-0.35458	149980	Q3
ENSMUSG00000005410_forebrain	-0.0650927	544922	Q3
ENSMUSG00000005410_hindbrain	-0.797642	9.17476	Q2
ENSMUSG00000005410_midbrain	-0.57509	9.30099	Q2
ENSMUSG00000005442_forebrain	13.9095	5.09127	Q1
ENSMUSG00000005442_midbrain	10.5428	4.98877	Q1
ENSMUSG00000005447_forebrain	5.69362	8.76521	Q1
ENSMUSG00000005447_hindbrain	1.11563	8.77444	Q2
ENSMUSG00000005447_midbrain	1.18265	9.10267	Q2
ENSMUSG00000005469_hindbrain	0.0797766	11.6281	Q2
ENSMUSG00000005469_midbrain	0.102396	11.6555	Q2
ENSMUSG00000005470_forebrain	-0.405513	7.61334	Q2
ENSMUSG00000005470_hindbrain	-1.40176	6.58444	Q2
ENSMUSG00000005470_midbrain	-0.837941	6.86139	Q2
ENSMUSG00000005481_forebrain	-0.269514	851411	Q3
ENSMUSG00000005481_hindbrain	-0.428572	2.19194e+06	Q3
ENSMUSG00000005481_midbrain	-0.316987	29.1498	Q2
ENSMUSG00000005493_midbrain	0.697233	0.260324	Q1
ENSMUSG00000005501_forebrain	-0.354793	4.97505	Q2
ENSMUSG00000005501_hindbrain	-0.224025	4.84802	Q2
ENSMUSG00000005501_midbrain	-0.200963	5.29175	Q2
ENSMUSG00000005510_forebrain	0.115656	53340.4	Q3
ENSMUSG00000005510_hindbrain	0.118748	123865	Q3
ENSMUSG00000005510_midbrain	0.134268	327421	Q3
ENSMUSG00000005534_hindbrain	11.6056	5.27972	Q1
ENSMUSG00000005534_midbrain	10.0794	5.30619	Q1
ENSMUSG00000005547_forebrain	0.159715	12.9696	Q2
ENSMUSG00000005547_hindbrain	0.75774	0.768565	Q1
ENSMUSG00000005547_midbrain	0.80696	0.876834	Q1
ENSMUSG00000005553_forebrain	0.189781	1.50663e+07	Q3
ENSMUSG00000005553_hindbrain	0.339739	2.70266	Q2
ENSMUSG00000005553_midbrain	0.166693	285479	Q3
ENSMUSG00000005566_forebrain	-0.0660287	224712	Q3
ENSMUSG00000005566_hindbrain	-0.843147	8.32787	Q2
ENSMUSG00000005566_midbrain	-0.88353	8.27842	Q2
ENSMUSG00000005580_forebrain	0.464761	1.82036	Q2
ENSMUSG00000005580_hindbrain	0.643725	2.28685	Q2
ENSMUSG00000005580_midbrain	0.576014	2.26121	Q2
ENSMUSG00000005583_forebrain	0.289995	9.34266	Q2
ENSMUSG00000005583_hindbrain	0.290216	5.42288	Q2
ENSMUSG00000005583_midbrain	0.691393	5.39501	Q2
ENSMUSG00000005610_forebrain	-0.577944	10.2004	Q2
ENSMUSG00000005610_hindbrain	-0.906844	10.0786	Q2
ENSMUSG00000005610_midbrain	-0.545439	10.2576	Q2
ENSMUSG00000005621_hindbrain	-0.236366	3.81572	Q2
ENSMUSG00000005621_midbrain	-0.490279	3.31961	Q2
ENSMUSG00000005625_midbrain	-0.68902	552457	Q3
ENSMUSG00000005656_forebrain	-2.97155	7.28866	Q1
ENSMUSG00000005656_hindbrain	-3.52369	7.20031	Q1
ENSMUSG00000005656_midbrain	-1.68622	7.34123	Q2
ENSMUSG00000005667_forebrain	-0.368375	255566	Q3
ENSMUSG00000005667_midbrain	-0.489624	2.05739e+06	Q3
ENSMUSG00000005672_hindbrain	1.03688	5.31344	Q2
ENSMUSG00000005672_midbrain	0.534141	5.02018	Q2
ENSMUSG00000005681_hindbrain	0.321655	3.17019	Q2
ENSMUSG00000005682_forebrain	-0.201724	5.75263	Q2
ENSMUSG00000005682_hindbrain	-0.302843	96919.5	Q3
ENSMUSG00000005682_midbrain	-0.322562	6.63815	Q2
ENSMUSG00000005686_forebrain	0.599196	2.86272	Q2
ENSMUSG00000005686_hindbrain	0.723695	3.7407	Q2
ENSMUSG00000005686_midbrain	0.305466	4.16184	Q2
ENSMUSG00000005696_forebrain	0.379579	2.45451	Q2
ENSMUSG00000005696_hindbrain	4.28153	2.37435	Q1
ENSMUSG00000005696_midbrain	0.42009	3.12322	Q2
ENSMUSG00000005699_forebrain	0.315034	5.89399	Q2
ENSMUSG00000005699_hindbrain	0.557858	5.97554	Q2
ENSMUSG00000005699_midbrain	0.447796	5.97164	Q2
ENSMUSG00000005705_midbrain	0.0597641	4.5831e+06	Q3
ENSMUSG00000005716_forebrain	1.41985	1.55587	Q1
ENSMUSG00000005716_hindbrain	6.84659	2.87487	Q1
ENSMUSG00000005718_forebrain	-0.224503	105622	Q3
ENSMUSG00000005718_hindbrain	-0.495842	408079	Q3
ENSMUSG00000005718_midbrain	-0.328184	12293.9	Q3
ENSMUSG00000005732_forebrain	-0.956032	10.1977	Q2
ENSMUSG00000005732_hindbrain	-1.59348	9.88943	Q2
ENSMUSG00000005732_midbrain	-1.35675	10.0521	Q2
ENSMUSG00000005763_midbrain	-0.0862447	4.41848	Q2
ENSMUSG00000005803_hindbrain	0.239444	900200	Q3
ENSMUSG00000005804_forebrain	0.191373	6.50395	Q2
ENSMUSG00000005804_midbrain	0.280111	6.85523	Q2
ENSMUSG00000005823_forebrain	-0.325811	13018.4	Q3
ENSMUSG00000005824_forebrain	-0.722218	0.230452	Q1
ENSMUSG00000005836_midbrain	-0.389564	12059.6	Q3
ENSMUSG00000005846_forebrain	-0.38562	47888.7	Q3
ENSMUSG00000005846_hindbrain	-1.32081	7.57456	Q2
ENSMUSG00000005846_midbrain	-1.11906	7.81846	Q2
ENSMUSG00000005864_midbrain	0.237333	0.335105	Q2
ENSMUSG00000005871_forebrain	0.957357	6.33408	Q2
ENSMUSG00000005871_hindbrain	1.40485	6.26824	Q2
ENSMUSG00000005871_midbrain	1.28771	6.39432	Q2
ENSMUSG00000005873_forebrain	0.636577	8.26273	Q2
ENSMUSG00000005873_hindbrain	0.789896	8.56362	Q2
ENSMUSG00000005873_midbrain	0.693469	8.8014	Q2
ENSMUSG00000005881_forebrain	0.59651	8.53929	Q2
ENSMUSG00000005881_hindbrain	0.671129	8.62355	Q2
ENSMUSG00000005881_midbrain	0.576464	8.74218	Q2
ENSMUSG00000005883_hindbrain	0.471202	0.955084	Q2
ENSMUSG00000005883_midbrain	0.655588	1.13496	Q2
ENSMUSG00000005892_forebrain	5.89118	2.7709	Q1
ENSMUSG00000005897_forebrain	-0.255963	3.55923	Q2
ENSMUSG00000005897_hindbrain	-0.105022	6.34832	Q2
ENSMUSG00000005897_midbrain	-0.175968	4.10113	Q2
ENSMUSG00000005899_forebrain	-0.364143	8.49779	Q2
ENSMUSG00000005899_hindbrain	-0.448223	407474	Q3
ENSMUSG00000005899_midbrain	-0.380496	1.14458e+06	Q3
ENSMUSG00000005917_forebrain	-0.8652	5.28157	Q2
ENSMUSG00000005917_midbrain	-0.81831	5.6067	Q2
ENSMUSG00000005947_forebrain	-1.22183	0.503015	Q1
ENSMUSG00000005947_midbrain	-0.262759	236505	Q3
ENSMUSG00000005950_forebrain	0.783004	0.867269	Q1
ENSMUSG00000005951_forebrain	0.264804	1.38995	Q2
ENSMUSG00000005951_midbrain	0.266467	1.63639	Q2
ENSMUSG00000005952_forebrain	0.0550457	759149	Q3
ENSMUSG00000005952_midbrain	0.226385	0.490085	Q2
ENSMUSG00000005958_forebrain	-0.279838	13.5034	Q2
ENSMUSG00000005968_hindbrain	0.840166	2.93051	Q2
ENSMUSG00000005973_forebrain	-3.14997	6.50048	Q1
ENSMUSG00000005980_hindbrain	-0.455745	2.66344	Q2
ENSMUSG00000005981_forebrain	-0.324262	438823	Q3
ENSMUSG00000005981_hindbrain	-0.547844	864896	Q3
ENSMUSG00000005981_midbrain	-0.802657	7.07494	Q2
ENSMUSG00000005982_forebrain	1.33374	6.20648	Q2
ENSMUSG00000005982_hindbrain	0.696905	6.33316	Q2
ENSMUSG00000005982_midbrain	0.521301	6.51422	Q2
ENSMUSG00000005983_forebrain	0.670836	3.59067	Q2
ENSMUSG00000005983_hindbrain	0.273376	3.79827	Q2
ENSMUSG00000005983_midbrain	0.368306	3.76798	Q2
ENSMUSG00000005986_forebrain	0.18496	6.46664	Q2
ENSMUSG00000005986_hindbrain	0.690462	6.06501	Q2
ENSMUSG00000005986_midbrain	0.487115	6.28247	Q2
ENSMUSG00000006005_forebrain	-0.533644	7.24609	Q2
ENSMUSG00000006005_midbrain	-5.40326	7.09284	Q1
ENSMUSG00000006010_forebrain	0.564877	5.40825	Q2
ENSMUSG00000006010_hindbrain	0.902615	5.15457	Q2
ENSMUSG00000006010_midbrain	0.538821	5.13669	Q2
ENSMUSG00000006014_midbrain	0.232959	4.22654e+06	Q3
ENSMUSG00000006021_hindbrain	0.425106	5.13014	Q2
ENSMUSG00000006024_hindbrain	0.049723	61424.8	Q3
ENSMUSG00000006024_midbrain	0.0760995	89142.8	Q3
ENSMUSG00000006057_hindbrain	0.1037	994130	Q3
ENSMUSG00000006095_forebrain	0.455846	8.77903	Q2
ENSMUSG00000006095_hindbrain	0.40097	8.68413	Q2
ENSMUSG00000006095_midbrain	0.29372	8.96107	Q2
ENSMUSG00000006127_forebrain	0.492653	5.58204	Q2
ENSMUSG00000006127_hindbrain	5.56681	5.03051	Q1
ENSMUSG00000006127_midbrain	5.23452	5.18224	Q1
ENSMUSG00000006143_forebrain	-1.04128	1.75463	Q1
ENSMUSG00000006143_hindbrain	-6.18008	1.08085	Q1
ENSMUSG00000006154_forebrain	0.503889	2.81062	Q2
ENSMUSG00000006154_hindbrain	5.91455	3.16795	Q1
ENSMUSG00000006154_midbrain	3.93621	3.09867	Q1
ENSMUSG00000006169_hindbrain	-0.716091	5.63617	Q2
ENSMUSG00000006169_midbrain	-0.588014	5.65676	Q2
ENSMUSG00000006191_forebrain	-0.237662	5.01969	Q2
ENSMUSG00000006191_hindbrain	-4.82702	4.66862	Q1
ENSMUSG00000006191_midbrain	-0.760476	4.84863	Q2
ENSMUSG00000006205_forebrain	0.395379	5.10988	Q2
ENSMUSG00000006205_hindbrain	0.407732	5.10357	Q2
ENSMUSG00000006205_midbrain	0.209362	5.76413	Q2
ENSMUSG00000006216_midbrain	1.09634	2.98001e+09	Q3
ENSMUSG00000006218_forebrain	3.60551	3.90586	Q1
ENSMUSG00000006218_hindbrain	1.90001	5.25748	Q1
ENSMUSG00000006218_midbrain	0.36796	6.15494	Q2
ENSMUSG00000006235_forebrain	-1.7513	3.4481	Q1
ENSMUSG00000006235_hindbrain	-0.501955	24735.3	Q3
ENSMUSG00000006235_midbrain	-0.579355	2.18323e+06	Q3
ENSMUSG00000006262_forebrain	-0.58992	3.6755	Q2
ENSMUSG00000006262_midbrain	-1.25056	3.41105	Q2
ENSMUSG00000006269_forebrain	0.693278	0.440321	Q1
ENSMUSG00000006273_forebrain	0.436367	7.75872	Q2
ENSMUSG00000006273_hindbrain	0.492331	8.00568	Q2
ENSMUSG00000006273_midbrain	0.410667	8.14484	Q2
ENSMUSG00000006276_forebrain	-0.191324	6.13439	Q2
ENSMUSG00000006276_hindbrain	-0.0909682	8.16023	Q2
ENSMUSG00000006276_midbrain	-0.0694321	177404	Q3
ENSMUSG00000006281_forebrain	-1.07081	2.27423	Q1
ENSMUSG00000006281_hindbrain	-6.28966	2.53261	Q1
ENSMUSG00000006281_midbrain	-1.71904	2.19716	Q1
ENSMUSG00000006289_forebrain	-0.156733	7.95034	Q2
ENSMUSG00000006289_hindbrain	-0.217265	1.24222e+06	Q3
ENSMUSG00000006289_midbrain	-0.188621	877592	Q3
ENSMUSG00000006304_forebrain	0.117179	133120	Q3
ENSMUSG00000006307_forebrain	-1.74382	3.21549	Q1
ENSMUSG00000006307_hindbrain	-1.80585	3.17802	Q1
ENSMUSG00000006315_forebrain	0.245218	8.61013	Q2
ENSMUSG00000006315_hindbrain	0.410031	8.19717	Q2
ENSMUSG00000006315_midbrain	0.331639	8.12783	Q2
ENSMUSG00000006333_forebrain	-0.289146	401366	Q3
ENSMUSG00000006333_hindbrain	-0.885265	10.0095	Q2
ENSMUSG00000006333_midbrain	-0.835903	10.0878	Q2
ENSMUSG00000006342_hindbrain	0.705461	3.46133	Q2
ENSMUSG00000006342_midbrain	0.271602	3.03623	Q2
ENSMUSG00000006344_forebrain	4.79287	1.5042	Q1
ENSMUSG00000006344_hindbrain	1.11953	1.73374	Q1
ENSMUSG00000006356_forebrain	0.290588	9.03239	Q2
ENSMUSG00000006360_forebrain	-1.13264	5.65409	Q2
ENSMUSG00000006360_hindbrain	-3.13115	6.17758	Q1
ENSMUSG00000006360_midbrain	-2.8931	6.17094	Q1
ENSMUSG00000006362_forebrain	11.8084	3.31958	Q1
ENSMUSG00000006362_hindbrain	10.7812	3.98142	Q1
ENSMUSG00000006362_midbrain	0.988498	4.07804	Q2
ENSMUSG00000006369_forebrain	-1.75022	7.01967	Q2
ENSMUSG00000006369_hindbrain	-1.0842	7.24026	Q2
ENSMUSG00000006369_midbrain	-0.23784	115851	Q3
ENSMUSG00000006373_forebrain	3.73331	8.84021	Q1
ENSMUSG00000006373_hindbrain	0.665393	8.9898	Q2
ENSMUSG00000006373_midbrain	0.465805	9.33281	Q2
ENSMUSG00000006378_forebrain	-0.625027	6.90434	Q2
ENSMUSG00000006378_hindbrain	-0.311673	1.18058e+06	Q3
ENSMUSG00000006378_midbrain	-1.04075	6.23473	Q2
ENSMUSG00000006389_forebrain	-1.34549	1.11369	Q1
ENSMUSG00000006389_hindbrain	-0.701759	1.32596	Q2
ENSMUSG00000006389_midbrain	-2.62293	1.08216	Q1
ENSMUSG00000006390_forebrain	-0.40167	250564	Q3
ENSMUSG00000006392_forebrain	-0.267509	9.12675	Q2
ENSMUSG00000006392_hindbrain	-0.715821	7.5508	Q2
ENSMUSG00000006392_midbrain	-1.4896	7.08478	Q2
ENSMUSG00000006395_forebrain	0.220035	5.23624	Q2
ENSMUSG00000006395_hindbrain	0.470862	5.2105	Q2
ENSMUSG00000006395_midbrain	0.196549	5.90883	Q2
ENSMUSG00000006398_forebrain	-0.145762	11.6089	Q2
ENSMUSG00000006398_hindbrain	-1.19118	8.3722	Q2
ENSMUSG00000006398_midbrain	-0.570156	9.26948	Q2
ENSMUSG00000006411_hindbrain	0.212678	2.78841	Q2
ENSMUSG00000006411_midbrain	0.388644	2.6086	Q2
ENSMUSG00000006418_forebrain	-0.758596	6.80107	Q2
ENSMUSG00000006418_hindbrain	-0.148263	7.19728	Q2
ENSMUSG00000006423_forebrain	-0.0995915	6.27873	Q2
ENSMUSG00000006423_midbrain	-3.61376	4.72498	Q1
ENSMUSG00000006435_forebrain	0.151734	896226	Q3
ENSMUSG00000006435_hindbrain	0.369782	4.11025	Q2
ENSMUSG00000006435_midbrain	0.396864	4.15583	Q2
ENSMUSG00000006445_forebrain	-0.300371	348477	Q3
ENSMUSG00000006445_midbrain	-1.04094	1.99001	Q1
ENSMUSG00000006456_forebrain	-0.0868365	12.0177	Q2
ENSMUSG00000006456_hindbrain	-0.217005	175173	Q3
ENSMUSG00000006456_midbrain	-0.252813	10.4044	Q2
ENSMUSG00000006457_midbrain	0.145851	34.6022	Q2
ENSMUSG00000006462_forebrain	1.64501	0.0840854	Q1
ENSMUSG00000006462_hindbrain	1.94732	0.114217	Q1
ENSMUSG00000006476_forebrain	0.276654	8.03655	Q2
ENSMUSG00000006476_hindbrain	0.331215	7.23773	Q2
ENSMUSG00000006476_midbrain	0.227956	7.75328	Q2
ENSMUSG00000006494_forebrain	-0.460744	3.24407e+06	Q3
ENSMUSG00000006498_forebrain	-0.313003	11.7057	Q2
ENSMUSG00000006498_hindbrain	-0.466712	23.6978	Q2
ENSMUSG00000006498_midbrain	-0.481123	10.8026	Q2
ENSMUSG00000006519_forebrain	-0.486383	3.19894e+06	Q3
ENSMUSG00000006519_hindbrain	-0.536107	277299	Q3
ENSMUSG00000006519_midbrain	-0.752778	6.61293	Q2
ENSMUSG00000006522_forebrain	0.228117	1.76412e+07	Q3
ENSMUSG00000006522_hindbrain	0.465883	3.29211	Q2
ENSMUSG00000006522_midbrain	0.210802	6.27334e+06	Q3
ENSMUSG00000006526_forebrain	-0.119052	5.19775	Q2
ENSMUSG00000006527_forebrain	-0.978737	4.30337	Q2
ENSMUSG00000006527_hindbrain	-0.235434	4.10502	Q2
ENSMUSG00000006527_midbrain	-0.129419	4.75334	Q2
ENSMUSG00000006567_forebrain	-0.233655	8.74875	Q2
ENSMUSG00000006567_midbrain	-0.53952	898105	Q3
ENSMUSG00000006574_forebrain	-0.864271	5.70621	Q2
ENSMUSG00000006574_hindbrain	-0.736274	5.4355	Q2
ENSMUSG00000006574_midbrain	-0.637446	5.601	Q2
ENSMUSG00000006575_forebrain	11.0844	6.59541	Q1
ENSMUSG00000006575_hindbrain	8.71756	6.65077	Q1
ENSMUSG00000006575_midbrain	6.88845	6.82318	Q1
ENSMUSG00000006576_forebrain	0.648463	5.81934	Q2
ENSMUSG00000006576_hindbrain	0.488286	6.41738	Q2
ENSMUSG00000006576_midbrain	0.376405	6.82307	Q2
ENSMUSG00000006585_forebrain	-0.472006	7.1048	Q2
ENSMUSG00000006585_hindbrain	-0.504897	3.24916e+06	Q3
ENSMUSG00000006585_midbrain	-0.861156	6.61409	Q2
ENSMUSG00000006586_forebrain	0.963389	5.74306	Q2
ENSMUSG00000006586_hindbrain	1.23501	6.25373	Q2
ENSMUSG00000006586_midbrain	0.750318	6.88188	Q2
ENSMUSG00000006599_midbrain	-0.544684	5.51429	Q2
ENSMUSG00000006611_forebrain	0.24689	2.46512	Q2
ENSMUSG00000006611_hindbrain	0.228962	3.08184	Q2
ENSMUSG00000006638_hindbrain	0.510715	2.13597	Q2
ENSMUSG00000006641_forebrain	0.164942	7.35664	Q2
ENSMUSG00000006641_hindbrain	0.553721	4.8078	Q2
ENSMUSG00000006641_midbrain	0.36344	5.04891	Q2
ENSMUSG00000006651_forebrain	0.66676	9.23977	Q2
ENSMUSG00000006651_hindbrain	5.99256	9.05582	Q1
ENSMUSG00000006651_midbrain	0.568666	9.53598	Q2
ENSMUSG00000006673_forebrain	-0.235682	7.12731	Q2
ENSMUSG00000006673_hindbrain	-0.465336	7.13153	Q2
ENSMUSG00000006673_midbrain	-0.524161	7.10511	Q2
ENSMUSG00000006675_forebrain	0.0905847	9.32162	Q2
ENSMUSG00000006675_hindbrain	0.76661	5.07457	Q2
ENSMUSG00000006675_midbrain	0.299446	5.81614	Q2
ENSMUSG00000006678_forebrain	-0.125946	7.9476	Q2
ENSMUSG00000006678_hindbrain	-0.552248	4.56773	Q2
ENSMUSG00000006678_midbrain	-0.511715	4.68077	Q2
ENSMUSG00000006699_forebrain	0.129652	11.1727	Q2
ENSMUSG00000006699_hindbrain	4.01301	9.6155	Q1
ENSMUSG00000006699_midbrain	0.707078	9.93115	Q2
ENSMUSG00000006705_hindbrain	10.8534	4.89738	Q1
ENSMUSG00000006711_forebrain	0.321945	2.41523	Q2
ENSMUSG00000006711_hindbrain	0.460769	2.99427	Q2
ENSMUSG00000006711_midbrain	0.309677	3.44539	Q2
ENSMUSG00000006715_forebrain	-0.488491	8.00824	Q2
ENSMUSG00000006715_hindbrain	-1.72081	7.03432	Q2
ENSMUSG00000006715_midbrain	-1.15853	7.24424	Q2
ENSMUSG00000006720_hindbrain	-0.728149	4.27999	Q2
ENSMUSG00000006720_midbrain	-0.6299	4.43382	Q2
ENSMUSG00000006728_forebrain	-0.512879	11.3791	Q2
ENSMUSG00000006728_hindbrain	-0.727365	11.4349	Q2
ENSMUSG00000006728_midbrain	-0.528835	11.5603	Q2
ENSMUSG00000006731_forebrain	0.319486	6.4161	Q2
ENSMUSG00000006731_hindbrain	5.74776	5.58998	Q1
ENSMUSG00000006731_midbrain	0.435977	6.38471	Q2
ENSMUSG00000006732_forebrain	-0.419687	134116	Q3
ENSMUSG00000006732_hindbrain	-0.460096	512066	Q3
ENSMUSG00000006732_midbrain	-0.632416	9.24704	Q2
ENSMUSG00000006763_forebrain	-0.422536	5.81985	Q2
ENSMUSG00000006763_hindbrain	-1.25545	5.09995	Q2
ENSMUSG00000006763_midbrain	-0.696332	5.58093	Q2
ENSMUSG00000006764_forebrain	0.0597258	3.25749e+06	Q3
ENSMUSG00000006764_hindbrain	0.469361	3.78105	Q2
ENSMUSG00000006764_midbrain	4.15082	2.81626	Q1
ENSMUSG00000006777_hindbrain	0.128082	131990	Q3
ENSMUSG00000006782_forebrain	0.0642313	3.73615e+06	Q3
ENSMUSG00000006782_hindbrain	0.295334	7.46218	Q2
ENSMUSG00000006782_midbrain	0.266704	6.82853	Q2
ENSMUSG00000006818_hindbrain	0.872445	6.92713	Q2
ENSMUSG00000006850_midbrain	-0.187722	4.36873	Q2
ENSMUSG00000006906_forebrain	0.504185	5.83545	Q2
ENSMUSG00000006906_hindbrain	0.586971	5.70923	Q2
ENSMUSG00000006906_midbrain	0.496771	6.03607	Q2
ENSMUSG00000006920_forebrain	3.35365	4.20474	Q1
ENSMUSG00000006920_hindbrain	0.689741	4.51542	Q2
ENSMUSG00000006920_midbrain	0.701308	4.691	Q2
ENSMUSG00000006930_forebrain	0.207178	7.56805	Q2
ENSMUSG00000006930_hindbrain	0.351822	8.83743	Q2
ENSMUSG00000006930_midbrain	0.405239	9.41415	Q2
ENSMUSG00000006932_forebrain	-1.94935	9.05484	Q2
ENSMUSG00000006932_hindbrain	-0.844485	8.78905	Q2
ENSMUSG00000006932_midbrain	-0.800048	9.08345	Q2
ENSMUSG00000006941_forebrain	0.551057	8.75916	Q2
ENSMUSG00000006941_hindbrain	5.88111	7.93097	Q1
ENSMUSG00000006941_midbrain	0.140354	8.59775	Q2
ENSMUSG00000006948_forebrain	0.0607673	378344	Q3
ENSMUSG00000006948_hindbrain	1.02398	1.91556	Q1
ENSMUSG00000006958_forebrain	0.599999	2.01956	Q2
ENSMUSG00000006958_hindbrain	2.00269	2.6378	Q1
ENSMUSG00000006958_midbrain	10.252	2.27436	Q1
ENSMUSG00000006998_forebrain	-0.256327	836912	Q3
ENSMUSG00000006998_hindbrain	-0.34907	149818	Q3
ENSMUSG00000006998_midbrain	-0.326761	790082	Q3
ENSMUSG00000007021_forebrain	0.371513	8.07436	Q2
ENSMUSG00000007021_hindbrain	1.32788	7.83595	Q2
ENSMUSG00000007021_midbrain	1.28499	7.95828	Q2
ENSMUSG00000007029_forebrain	-0.259532	26.296	Q2
ENSMUSG00000007029_hindbrain	-0.44492	904616	Q3
ENSMUSG00000007029_midbrain	-0.377082	322569	Q3
ENSMUSG00000007035_forebrain	-0.624056	2.28453	Q2
ENSMUSG00000007035_midbrain	-0.792219	2.59776	Q2
ENSMUSG00000007036_forebrain	0.795197	6.34452	Q2
ENSMUSG00000007036_hindbrain	0.269609	6.85342	Q2
ENSMUSG00000007036_midbrain	0.201668	7.20683	Q2
ENSMUSG00000007038_hindbrain	0.387623	5.29699	Q2
ENSMUSG00000007038_midbrain	0.27871	5.6082	Q2
ENSMUSG00000007039_hindbrain	-0.916241	8.96491	Q2
ENSMUSG00000007039_midbrain	-0.650129	8.88192	Q2
ENSMUSG00000007050_forebrain	-0.653002	8.87705	Q2
ENSMUSG00000007050_hindbrain	-0.558214	7.04567e+06	Q3
ENSMUSG00000007050_midbrain	-0.697849	9.17401	Q2
ENSMUSG00000007080_forebrain	-0.121142	10.3386	Q2
ENSMUSG00000007080_hindbrain	-0.495575	7.61895	Q2
ENSMUSG00000007080_midbrain	-0.5485	5.83245	Q2
ENSMUSG00000007097_forebrain	0.382457	5.96099	Q2
ENSMUSG00000007097_hindbrain	0.396528	6.99177	Q2
ENSMUSG00000007097_midbrain	0.575199	6.42956	Q2
ENSMUSG00000007122_forebrain	5.41951	2.2436	Q1
ENSMUSG00000007207_forebrain	0.32343	7.36222	Q2
ENSMUSG00000007207_hindbrain	4.21208	6.69635	Q1
ENSMUSG00000007207_midbrain	2.2023	7.06783	Q1
ENSMUSG00000007209_hindbrain	0.0652571	1.32669e+06	Q3
ENSMUSG00000007209_midbrain	0.614045	0.311991	Q1
ENSMUSG00000007338_forebrain	-0.0775586	10.0459	Q2
ENSMUSG00000007338_hindbrain	-0.225853	642236	Q3
ENSMUSG00000007338_midbrain	-0.414184	6.49014	Q2
ENSMUSG00000007379_forebrain	-0.51819	1.55291	Q2
ENSMUSG00000007440_forebrain	0.387058	2.62124	Q2
ENSMUSG00000007440_hindbrain	5.36449	2.11486	Q1
ENSMUSG00000007440_midbrain	0.449416	2.4642	Q2
ENSMUSG00000007457_midbrain	1.0963	1.68188e+08	Q3
ENSMUSG00000007458_forebrain	-0.238874	958528	Q3
ENSMUSG00000007458_hindbrain	-1.01588	6.16647	Q2
ENSMUSG00000007458_midbrain	-0.59632	6.81481	Q2
ENSMUSG00000007476_hindbrain	1.27022	5.56268	Q2
ENSMUSG00000007476_midbrain	1.37444	5.61499	Q2
ENSMUSG00000007480_forebrain	0.787382	1.876	Q2
ENSMUSG00000007480_hindbrain	0.515094	2.33591	Q2
ENSMUSG00000007480_midbrain	0.268162	1.32985	Q2
ENSMUSG00000007564_forebrain	0.85982	9.20666	Q2
ENSMUSG00000007564_hindbrain	0.514142	9.32769	Q2
ENSMUSG00000007564_midbrain	0.480279	9.38974	Q2
ENSMUSG00000007589_forebrain	-0.452238	6.55738	Q2
ENSMUSG00000007589_hindbrain	-1.13656	5.92181	Q2
ENSMUSG00000007589_midbrain	-1.17271	5.98756	Q2
ENSMUSG00000007591_forebrain	-0.382267	1.05399	Q2
ENSMUSG00000007591_midbrain	-0.931959	0.717001	Q1
ENSMUSG00000007594_forebrain	0.358458	0.714753	Q2
ENSMUSG00000007594_hindbrain	0.123524	3.29748	Q2
ENSMUSG00000007594_midbrain	1.03735	1.08853	Q1
ENSMUSG00000007603_forebrain	0.356023	6.13348	Q2
ENSMUSG00000007603_hindbrain	0.367709	6.40944	Q2
ENSMUSG00000007603_midbrain	0.332792	6.75083	Q2
ENSMUSG00000007613_forebrain	-0.178014	7.23996	Q2
ENSMUSG00000007613_hindbrain	-0.794931	6.22855	Q2
ENSMUSG00000007613_midbrain	-0.653225	6.46784	Q2
ENSMUSG00000007646_forebrain	-0.15938	4.85461	Q2
ENSMUSG00000007646_hindbrain	-0.618267	3.9938	Q2
ENSMUSG00000007646_midbrain	-0.522462	4.16766	Q2
ENSMUSG00000007653_forebrain	0.532947	4.33131	Q2
ENSMUSG00000007653_hindbrain	0.804037	4.10205	Q2
ENSMUSG00000007653_midbrain	0.715656	5.25396	Q2
ENSMUSG00000007655_forebrain	0.509175	5.16691	Q2
ENSMUSG00000007655_hindbrain	0.537431	4.89946	Q2
ENSMUSG00000007656_forebrain	-0.61645	8.38272	Q2
ENSMUSG00000007656_hindbrain	-0.501935	8.85912	Q2
ENSMUSG00000007656_midbrain	-1.08492	8.17277	Q2
ENSMUSG00000007659_forebrain	0.882886	7.17841	Q2
ENSMUSG00000007659_midbrain	1.32435	7.18987	Q2
ENSMUSG00000007670_forebrain	-4.99407	5.34371	Q1
ENSMUSG00000007682_forebrain	0.868007	1.77293	Q2
ENSMUSG00000007682_hindbrain	-2.13776	0.561998	Q1
ENSMUSG00000007739_forebrain	-0.177947	36720.1	Q3
ENSMUSG00000007739_hindbrain	-0.381313	8.65505	Q2
ENSMUSG00000007739_midbrain	-0.449071	8.75509	Q2
ENSMUSG00000007783_forebrain	0.666276	5.31244	Q2
ENSMUSG00000007783_hindbrain	1.03135	5.51299	Q2
ENSMUSG00000007783_midbrain	0.770716	5.6119	Q2
ENSMUSG00000007805_forebrain	-6.65781	3.20163	Q1
ENSMUSG00000007805_hindbrain	-6.13774	4.04175	Q1
ENSMUSG00000007812_midbrain	-1.21716	4.91553	Q2
ENSMUSG00000007833_forebrain	-0.0675715	83820.8	Q3
ENSMUSG00000007833_midbrain	-0.324519	122138	Q3
ENSMUSG00000007850_hindbrain	-0.716377	8.79354	Q2
ENSMUSG00000007850_midbrain	-0.850291	8.97378	Q2
ENSMUSG00000007867_forebrain	-2.30401	5.95886	Q1
ENSMUSG00000007867_hindbrain	-2.77126	6.16312	Q1
ENSMUSG00000007867_midbrain	-0.870442	6.17642	Q2
ENSMUSG00000007872_forebrain	-1.36266	8.97012	Q2
ENSMUSG00000007872_hindbrain	-0.870529	9.52166	Q2
ENSMUSG00000007872_midbrain	-1.23023	9.35443	Q2
ENSMUSG00000007880_hindbrain	-1.3165	4.89913	Q2
ENSMUSG00000007880_midbrain	-2.36513	4.81521	Q1
ENSMUSG00000007888_midbrain	0.193628	9.32934	Q2
ENSMUSG00000007891_forebrain	0.460629	8.1377	Q2
ENSMUSG00000007891_hindbrain	0.663794	8.3225	Q2
ENSMUSG00000007891_midbrain	0.643485	8.10991	Q2
ENSMUSG00000007908_forebrain	1.10636	3.85421	Q2
ENSMUSG00000007908_hindbrain	1.29674	4.16764	Q2
ENSMUSG00000007908_midbrain	1.00081	4.27091	Q2
ENSMUSG00000007944_forebrain	0.619241	6.24526	Q2
ENSMUSG00000007944_hindbrain	0.486722	6.79746	Q2
ENSMUSG00000007944_midbrain	0.482363	6.73971	Q2
ENSMUSG00000007950_forebrain	0.193857	7.56501	Q2
ENSMUSG00000007950_hindbrain	0.24596	7.66605	Q2
ENSMUSG00000007950_midbrain	0.263737	7.80502	Q2
ENSMUSG00000007987_midbrain	0.395124	6.77666	Q2
ENSMUSG00000007989_forebrain	-0.537028	5.17259	Q2
ENSMUSG00000007989_hindbrain	-1.43284	5.18942	Q2
ENSMUSG00000007989_midbrain	-1.04302	5.54809	Q2
ENSMUSG00000008035_forebrain	0.404431	6.41845	Q2
ENSMUSG00000008035_hindbrain	0.653147	6.66442	Q2
ENSMUSG00000008035_midbrain	0.397262	6.6189	Q2
ENSMUSG00000008036_forebrain	0.160422	9.51609	Q2
ENSMUSG00000008036_hindbrain	0.493031	8.75222	Q2
ENSMUSG00000008036_midbrain	0.578116	8.87485	Q2
ENSMUSG00000008090_midbrain	-5.97033	3.50684	Q1
ENSMUSG00000008136_forebrain	0.564471	4.54754	Q2
ENSMUSG00000008136_hindbrain	1.2728	4.54492	Q2
ENSMUSG00000008136_midbrain	0.921096	4.62148	Q2
ENSMUSG00000008140_forebrain	0.200024	7.31487	Q2
ENSMUSG00000008140_midbrain	0.387999	6.98041	Q2
ENSMUSG00000008153_forebrain	0.327741	6.79264	Q2
ENSMUSG00000008153_hindbrain	0.878523	7.21789	Q2
ENSMUSG00000008153_midbrain	1.03381	7.26957	Q2
ENSMUSG00000008167_forebrain	0.289965	6.36403	Q2
ENSMUSG00000008167_hindbrain	0.652465	6.10191	Q2
ENSMUSG00000008167_midbrain	0.619467	6.3597	Q2
ENSMUSG00000008200_forebrain	-0.53834	6.54767	Q2
ENSMUSG00000008200_hindbrain	-0.771116	6.49366	Q2
ENSMUSG00000008206_forebrain	0.438768	5.09592	Q2
ENSMUSG00000008206_hindbrain	1.13833	5.46179	Q2
ENSMUSG00000008206_midbrain	0.802881	5.66457	Q2
ENSMUSG00000008226_forebrain	-0.0665359	25.9062	Q2
ENSMUSG00000008226_midbrain	-0.269485	294193	Q3
ENSMUSG00000008301_forebrain	0.0845755	39981.9	Q3
ENSMUSG00000008301_midbrain	0.141563	7.30057	Q2
ENSMUSG00000008333_forebrain	-1.80499	6.41515	Q2
ENSMUSG00000008333_hindbrain	-0.0558098	513134	Q3
ENSMUSG00000008333_midbrain	-0.0605519	104378	Q3
ENSMUSG00000008348_hindbrain	0.712084	10.0778	Q2
ENSMUSG00000008348_midbrain	0.598954	10.1624	Q2
ENSMUSG00000008373_forebrain	-0.269492	9.80376	Q2
ENSMUSG00000008373_hindbrain	-0.417546	464590	Q3
ENSMUSG00000008373_midbrain	-0.325251	1.31837e+06	Q3
ENSMUSG00000008384_forebrain	-0.939836	4.15722	Q2
ENSMUSG00000008384_hindbrain	-0.844446	4.49325	Q2
ENSMUSG00000008384_midbrain	-0.364704	659754	Q3
ENSMUSG00000008398_forebrain	-0.416975	4.13681	Q2
ENSMUSG00000008398_hindbrain	-1.65449	3.69662	Q1
ENSMUSG00000008435_hindbrain	0.31593	5.14916	Q2
ENSMUSG00000008438_hindbrain	5.90236	0.747564	Q1
ENSMUSG00000008438_midbrain	0.798991	0.722477	Q1
ENSMUSG00000008450_forebrain	-0.401174	9.29739	Q2
ENSMUSG00000008450_hindbrain	-0.430084	499343	Q3
ENSMUSG00000008450_midbrain	-0.526076	8.86422	Q2
ENSMUSG00000008475_forebrain	0.322397	8.88358	Q2
ENSMUSG00000008475_midbrain	0.512801	8.3224	Q2
ENSMUSG00000008482_forebrain	-1.22699	0.586904	Q1
ENSMUSG00000008489_forebrain	1.37069	6.62871	Q2
ENSMUSG00000008489_hindbrain	1.21281	6.797	Q2
ENSMUSG00000008489_midbrain	1.07956	6.74348	Q2
ENSMUSG00000008496_midbrain	10.7034	5.24252	Q1
ENSMUSG00000008540_hindbrain	1.31202	6.55784	Q2
ENSMUSG00000008540_midbrain	0.140079	1.51988e+06	Q3
ENSMUSG00000008575_forebrain	1.03302	7.10066	Q2
ENSMUSG00000008575_hindbrain	1.17254	5.96419	Q2
ENSMUSG00000008575_midbrain	6.51048	5.24422	Q1
ENSMUSG00000008590_forebrain	-2.20228	2.82257	Q1
ENSMUSG00000008601_forebrain	-0.710872	785443	Q3
ENSMUSG00000008601_hindbrain	-5.51843	1.56313	Q1
ENSMUSG00000008604_forebrain	-0.370138	6.57303	Q2
ENSMUSG00000008604_hindbrain	-0.207783	91666	Q3
ENSMUSG00000008604_midbrain	-0.330076	6.95997	Q2
ENSMUSG00000008658_forebrain	0.52942	7.77687	Q2
ENSMUSG00000008658_hindbrain	0.659211	7.74075	Q2
ENSMUSG00000008658_midbrain	0.50241	8.1011	Q2
ENSMUSG00000008668_hindbrain	-0.453896	1.57012e+06	Q3
ENSMUSG00000008668_midbrain	-0.347566	781373	Q3
ENSMUSG00000008682_forebrain	-0.45879	3.04814e+06	Q3
ENSMUSG00000008682_hindbrain	-0.601669	9.51546	Q2
ENSMUSG00000008682_midbrain	-0.353408	1.58741e+06	Q3
ENSMUSG00000008683_hindbrain	-0.227699	67730	Q3
ENSMUSG00000008683_midbrain	-1.16449	8.94295	Q2
ENSMUSG00000008690_forebrain	-0.0738468	17.5833	Q2
ENSMUSG00000008690_midbrain	-0.309717	66191.7	Q3
ENSMUSG00000008734_hindbrain	-0.855266	4.34921	Q2
ENSMUSG00000008734_midbrain	-1.17191	3.39687	Q2
ENSMUSG00000008822_midbrain	-1.31446	5.64866	Q2
ENSMUSG00000008843_forebrain	-2.14953	1.86219	Q1
ENSMUSG00000008843_hindbrain	-3.56943	1.84769	Q1
ENSMUSG00000008843_midbrain	-3.07382	1.93602	Q1
ENSMUSG00000008845_forebrain	0.885075	1.07427	Q1
ENSMUSG00000008845_hindbrain	0.114716	3.51533	Q2
ENSMUSG00000008845_midbrain	2.41839	1.08879	Q1
ENSMUSG00000008859_forebrain	0.363118	7.71467	Q2
ENSMUSG00000008859_hindbrain	5.0689	7.42086	Q1
ENSMUSG00000008859_midbrain	0.304166	7.76765	Q2
ENSMUSG00000008958_forebrain	-0.131283	8.36927	Q2
ENSMUSG00000008958_hindbrain	-0.251812	187301	Q3
ENSMUSG00000008958_midbrain	-0.0637636	17708.5	Q3
ENSMUSG00000008976_forebrain	-0.270604	5.341	Q2
ENSMUSG00000008976_hindbrain	-0.648878	4.76363	Q2
ENSMUSG00000008976_midbrain	-0.486217	5.12771	Q2
ENSMUSG00000009013_hindbrain	-0.263722	510629	Q3
ENSMUSG00000009013_midbrain	-0.261507	14.2542	Q2
ENSMUSG00000009070_forebrain	0.157708	1.25163	Q2
ENSMUSG00000009070_midbrain	5.47006	0.71093	Q1
ENSMUSG00000009075_forebrain	0.560959	1.20028	Q2
ENSMUSG00000009075_hindbrain	0.235214	1.91983	Q2
ENSMUSG00000009075_midbrain	3.83296	1.24794	Q1
ENSMUSG00000009076_hindbrain	-0.434063	2.16125e+06	Q3
ENSMUSG00000009076_midbrain	-0.501579	6.47664	Q2
ENSMUSG00000009090_hindbrain	0.56245	6.33401	Q2
ENSMUSG00000009090_midbrain	0.516166	6.44393	Q2
ENSMUSG00000009092_hindbrain	-0.612337	1.50872	Q2
ENSMUSG00000009097_hindbrain	-6.31699	3.50179	Q1
ENSMUSG00000009108_forebrain	-0.423796	1.68519e+06	Q3
ENSMUSG00000009108_midbrain	-0.516753	339034	Q3
ENSMUSG00000009112_forebrain	-0.0642712	1.61947e+06	Q3
ENSMUSG00000009112_midbrain	-0.915511	5.39152	Q2
ENSMUSG00000009145_forebrain	-0.342929	371815	Q3
ENSMUSG00000009145_hindbrain	-0.596498	3.9494e+06	Q3
ENSMUSG00000009145_midbrain	-0.467361	853606	Q3
ENSMUSG00000009185_forebrain	1.45021	0.274514	Q1
ENSMUSG00000009216_forebrain	0.0852842	23.6093	Q2
ENSMUSG00000009216_hindbrain	3.79998	3.06789	Q1
ENSMUSG00000009216_midbrain	1.08991	3.36566	Q2
ENSMUSG00000009281_forebrain	0.17447	4.87281	Q2
ENSMUSG00000009281_hindbrain	0.415812	3.23773	Q2
ENSMUSG00000009281_midbrain	0.225234	3.59924	Q2
ENSMUSG00000009291_hindbrain	0.78287	6.15755	Q2
ENSMUSG00000009292_forebrain	0.312809	2.15881	Q2
ENSMUSG00000009292_hindbrain	0.934629	2.78864	Q2
ENSMUSG00000009292_midbrain	0.295973	3.04483	Q2
ENSMUSG00000009350_forebrain	-2.17805	2.33627	Q1
ENSMUSG00000009350_hindbrain	-1.36241	2.06576	Q1
ENSMUSG00000009350_midbrain	-1.64727	1.6714	Q1
ENSMUSG00000009356_hindbrain	2.90234	1.82642	Q1
ENSMUSG00000009356_midbrain	0.147363	3.43298	Q2
ENSMUSG00000009376_forebrain	0.307206	2.55603	Q2
ENSMUSG00000009378_forebrain	0.662395	1.64952	Q2
ENSMUSG00000009394_forebrain	0.456698	5.8105	Q2
ENSMUSG00000009394_hindbrain	0.421814	6.47024	Q2
ENSMUSG00000009394_midbrain	0.335706	6.72914	Q2
ENSMUSG00000009418_hindbrain	1.64537	5.28675	Q2
ENSMUSG00000009418_midbrain	0.723697	5.47535	Q2
ENSMUSG00000009470_forebrain	-0.26846	6.58591	Q2
ENSMUSG00000009470_hindbrain	-0.670386	5.92007	Q2
ENSMUSG00000009470_midbrain	-0.709048	5.9756	Q2
ENSMUSG00000009471_midbrain	1.90584	0.31081	Q1
ENSMUSG00000009535_midbrain	-1.01097	5.90945	Q2
ENSMUSG00000009549_forebrain	0.934897	8.16776	Q2
ENSMUSG00000009549_midbrain	0.93614	8.03429	Q2
ENSMUSG00000009551_forebrain	0.938368	1.68058	Q1
ENSMUSG00000009551_hindbrain	4.68112	1.95165	Q1
ENSMUSG00000009551_midbrain	0.989872	1.98391	Q1
ENSMUSG00000009555_midbrain	-0.424764	1.18648e+06	Q3
ENSMUSG00000009575_forebrain	-0.537327	7.55137	Q2
ENSMUSG00000009575_hindbrain	-0.730077	7.09114	Q2
ENSMUSG00000009575_midbrain	-0.126434	8.3518	Q2
ENSMUSG00000009585_forebrain	-0.0590216	15309.1	Q3
ENSMUSG00000009621_midbrain	-2.24337	3.45343	Q1
ENSMUSG00000009628_forebrain	-6.16288	2.49545	Q1
ENSMUSG00000009630_forebrain	0.219856	5.43721	Q2
ENSMUSG00000009630_hindbrain	4.10385	5.11806	Q1
ENSMUSG00000009630_midbrain	3.81353	5.13071	Q1
ENSMUSG00000009633_midbrain	-3.27797	3.13189	Q1
ENSMUSG00000009640_midbrain	0.0639856	705814	Q3
ENSMUSG00000009647_forebrain	0.194606	1.25389e+07	Q3
ENSMUSG00000009647_hindbrain	0.259528	5.42245	Q2
ENSMUSG00000009647_midbrain	0.328198	5.74913	Q2
ENSMUSG00000009654_forebrain	-0.692764	1.79351e+06	Q3
ENSMUSG00000009654_midbrain	-0.41551	5.14911	Q2
ENSMUSG00000009670_forebrain	0.0658903	11885.9	Q3
ENSMUSG00000009681_forebrain	2.42419	3.46164	Q1
ENSMUSG00000009681_hindbrain	1.32246	3.61425	Q2
ENSMUSG00000009681_midbrain	5.8914	3.70612	Q1
ENSMUSG00000009687_forebrain	0.293327	5.04767	Q2
ENSMUSG00000009687_hindbrain	0.240192	5.75001	Q2
ENSMUSG00000009687_midbrain	0.301512	5.50727	Q2
ENSMUSG00000009731_forebrain	2.48759	2.05504	Q1
ENSMUSG00000009731_hindbrain	0.678728	2.44091	Q2
ENSMUSG00000009731_midbrain	0.164758	3.27988	Q2
ENSMUSG00000009734_forebrain	11.69	2.44201	Q1
ENSMUSG00000009734_midbrain	5.85383	4.04421	Q1
ENSMUSG00000009739_forebrain	1.1332	5.15789	Q2
ENSMUSG00000009739_hindbrain	11.1259	4.76044	Q1
ENSMUSG00000009739_midbrain	10.9908	4.94281	Q1
ENSMUSG00000009741_hindbrain	-1.54597	4.88967	Q2
ENSMUSG00000009741_midbrain	-1.14267	4.89608	Q2
ENSMUSG00000009772_forebrain	-0.674064	5.49468	Q2
ENSMUSG00000009772_hindbrain	-0.349841	7.14032	Q2
ENSMUSG00000009772_midbrain	-0.679814	6.43677	Q2
ENSMUSG00000009863_forebrain	0.11309	54133.6	Q3
ENSMUSG00000009863_hindbrain	0.0675538	524821	Q3
ENSMUSG00000009894_forebrain	3.90866	8.44858	Q1
ENSMUSG00000009894_hindbrain	5.54038	8.75186	Q1
ENSMUSG00000009894_midbrain	4.12807	8.80999	Q1
ENSMUSG00000009900_forebrain	-0.548634	4.30869	Q2
ENSMUSG00000009900_hindbrain	-0.427371	232796	Q3
ENSMUSG00000009900_midbrain	-0.400637	309689	Q3
ENSMUSG00000009905_forebrain	3.64383	3.72731	Q1
ENSMUSG00000009905_hindbrain	0.544719	3.86025	Q2
ENSMUSG00000009905_midbrain	0.367518	4.08466	Q2
ENSMUSG00000009907_forebrain	-0.194463	6.30865	Q2
ENSMUSG00000009907_hindbrain	-0.910225	5.65251	Q2
ENSMUSG00000009907_midbrain	-0.690128	5.78093	Q2
ENSMUSG00000010025_forebrain	3.39202	4.62467	Q1
ENSMUSG00000010025_hindbrain	0.759275	4.94759	Q2
ENSMUSG00000010025_midbrain	0.109759	5.98752	Q2
ENSMUSG00000010044_forebrain	0.283891	2.70641	Q2
ENSMUSG00000010044_midbrain	0.435498	2.56564	Q2
ENSMUSG00000010045_forebrain	0.364024	5.3528	Q2
ENSMUSG00000010045_midbrain	0.450294	5.48714	Q2
ENSMUSG00000010047_hindbrain	-0.0683385	132011	Q3
ENSMUSG00000010047_midbrain	-0.0680304	45.5708	Q2
ENSMUSG00000010048_forebrain	-0.24258	5.09091e+06	Q3
ENSMUSG00000010048_hindbrain	-0.368934	280836	Q3
ENSMUSG00000010048_midbrain	-0.286382	1.41187e+06	Q3
ENSMUSG00000010054_forebrain	0.113814	7.90167	Q2
ENSMUSG00000010054_hindbrain	0.749384	6.66744	Q2
ENSMUSG00000010054_midbrain	0.260154	6.93397	Q2
ENSMUSG00000010057_forebrain	3.97114	6.00015	Q1
ENSMUSG00000010057_hindbrain	1.1948	5.76288	Q2
ENSMUSG00000010057_midbrain	1.21383	5.91548	Q2
ENSMUSG00000010064_forebrain	0.496638	5.17744	Q2
ENSMUSG00000010064_hindbrain	4.06514	5.30096	Q1
ENSMUSG00000010064_midbrain	1.59527	4.91354	Q2
ENSMUSG00000010066_forebrain	0.952572	2.13723	Q2
ENSMUSG00000010066_hindbrain	0.701821	2.96868	Q2
ENSMUSG00000010066_midbrain	5.70106	2.95961	Q1
ENSMUSG00000010067_forebrain	-0.243544	1.10602e+06	Q3
ENSMUSG00000010086_forebrain	0.543265	4.48922	Q2
ENSMUSG00000010086_hindbrain	1.24424	4.35619	Q2
ENSMUSG00000010086_midbrain	1.50871	4.77347	Q2
ENSMUSG00000010095_forebrain	0.19466	10.9431	Q2
ENSMUSG00000010095_hindbrain	0.163858	9.88199	Q2
ENSMUSG00000010095_midbrain	0.150928	383329	Q3
ENSMUSG00000010097_forebrain	-0.145093	8.65176	Q2
ENSMUSG00000010097_hindbrain	-0.269793	9.75105	Q2
ENSMUSG00000010097_midbrain	-0.0623984	37145.1	Q3
ENSMUSG00000010122_forebrain	0.208994	2.14086e+06	Q3
ENSMUSG00000010122_hindbrain	0.67474	1.83022	Q2
ENSMUSG00000010122_midbrain	0.28304	6.06958e+06	Q3
ENSMUSG00000010136_forebrain	0.134409	4.72117	Q2
ENSMUSG00000010136_midbrain	0.671086	2.87575	Q2
ENSMUSG00000010154_forebrain	0.832328	4.46774	Q2
ENSMUSG00000010154_hindbrain	1.17156	4.77677	Q2
ENSMUSG00000010154_midbrain	1.60539	4.91808	Q2
ENSMUSG00000010205_forebrain	-0.488613	6.83705	Q2
ENSMUSG00000010205_hindbrain	-0.299486	659645	Q3
ENSMUSG00000010205_midbrain	-0.315088	14.8602	Q2
ENSMUSG00000010277_forebrain	-0.563043	5.94319	Q2
ENSMUSG00000010307_forebrain	0.52443	4.91647	Q2
ENSMUSG00000010307_hindbrain	0.559987	4.66335	Q2
ENSMUSG00000010307_midbrain	0.401853	4.73701	Q2
ENSMUSG00000010342_hindbrain	0.185877	2.45307	Q2
ENSMUSG00000010362_hindbrain	-3.0433	4.89704	Q1
ENSMUSG00000010362_midbrain	-1.78718	4.95875	Q1
ENSMUSG00000010461_forebrain	-0.958625	2.56772	Q2
ENSMUSG00000010461_hindbrain	-6.18895	2.17006	Q1
ENSMUSG00000010461_midbrain	-1.34881	1.52078	Q1
ENSMUSG00000010492_midbrain	10.2496	3.39044	Q1
ENSMUSG00000010505_midbrain	-2.16622	4.22233	Q1
ENSMUSG00000010554_forebrain	-0.176082	6.58671	Q2
ENSMUSG00000010592_forebrain	0.0571131	1.28157e+06	Q3
ENSMUSG00000010592_hindbrain	0.10044	2.21607	Q2
ENSMUSG00000010592_midbrain	0.412728	1.07365	Q2
ENSMUSG00000010607_forebrain	0.202775	6.96279	Q2
ENSMUSG00000010607_hindbrain	0.42714	6.53129	Q2
ENSMUSG00000010607_midbrain	0.161857	7.2224	Q2
ENSMUSG00000010609_forebrain	0.418414	4.02948	Q2
ENSMUSG00000010609_hindbrain	0.428833	4.45128	Q2
ENSMUSG00000010609_midbrain	0.450235	4.45495	Q2
ENSMUSG00000010651_hindbrain	0.922077	2.13587	Q2
ENSMUSG00000010651_midbrain	0.132434	687591	Q3
ENSMUSG00000010660_midbrain	-0.473853	4.63649	Q2
ENSMUSG00000010721_forebrain	0.376352	5.01376	Q2
ENSMUSG00000010721_hindbrain	0.569213	5.1788	Q2
ENSMUSG00000010721_midbrain	0.442345	5.3677	Q2
ENSMUSG00000010751_forebrain	-0.258671	205235	Q3
ENSMUSG00000010751_hindbrain	-3.7037	3.01227	Q1
ENSMUSG00000010751_midbrain	-0.885789	3.39558	Q2
ENSMUSG00000010803_forebrain	0.333085	4.67165	Q2
ENSMUSG00000010803_hindbrain	0.429193	4.82547	Q2
ENSMUSG00000010803_midbrain	0.456763	5.72817	Q2
ENSMUSG00000010825_hindbrain	0.0625585	1.48153e+06	Q3
ENSMUSG00000010911_forebrain	-0.0960435	7.20845	Q2
ENSMUSG00000010911_hindbrain	-0.0943113	6.85724	Q2
ENSMUSG00000010911_midbrain	-0.188778	190481	Q3
ENSMUSG00000010914_forebrain	5.28995	5.64629	Q1
ENSMUSG00000010914_hindbrain	4.09729	5.78833	Q1
ENSMUSG00000010914_midbrain	0.389443	5.88945	Q2
ENSMUSG00000011034_hindbrain	2.23493	0.575941	Q1
ENSMUSG00000011034_midbrain	0.110111	0.438517	Q2
ENSMUSG00000011114_forebrain	-0.797742	6.80594	Q2
ENSMUSG00000011114_hindbrain	-3.95745	6.77334	Q1
ENSMUSG00000011114_midbrain	-3.01848	6.80913	Q1
ENSMUSG00000011148_hindbrain	0.0616013	361967	Q3
ENSMUSG00000011154_forebrain	0.101053	5.78193	Q2
ENSMUSG00000011154_hindbrain	0.282904	1.56244	Q2
ENSMUSG00000011154_midbrain	0.803431	1.66753	Q2
ENSMUSG00000011171_forebrain	-1.98323	1.80083	Q1
ENSMUSG00000011171_midbrain	-3.24076	1.89192	Q1
ENSMUSG00000011179_forebrain	-0.0639246	674150	Q3
ENSMUSG00000011179_hindbrain	-1.59802	7.80801	Q2
ENSMUSG00000011179_midbrain	-0.633162	8.03442	Q2
ENSMUSG00000011254_forebrain	-0.673531	4.54819	Q2
ENSMUSG00000011254_hindbrain	-0.867513	3.72102	Q2
ENSMUSG00000011254_midbrain	-0.400691	54967.7	Q3
ENSMUSG00000011256_hindbrain	-0.47554	3.54321	Q2
ENSMUSG00000011257_forebrain	-0.456776	5.45716e+06	Q3
ENSMUSG00000011257_hindbrain	-0.229526	8.60874	Q2
ENSMUSG00000011263_forebrain	-6.42615	0.793923	Q1
ENSMUSG00000011263_hindbrain	0.191812	9.59306	Q2
ENSMUSG00000011305_forebrain	0.226039	260.457	Q2
ENSMUSG00000011305_hindbrain	0.544919	2.22156	Q2
ENSMUSG00000011305_midbrain	0.534942	2.59808	Q2
ENSMUSG00000011349_hindbrain	0.676893	0.254804	Q1
ENSMUSG00000011349_midbrain	0.171387	9.82111e+06	Q3
ENSMUSG00000011382_forebrain	-0.35486	840232	Q3
ENSMUSG00000011463_forebrain	2.12112	0.295796	Q1
ENSMUSG00000011589_forebrain	0.389144	7.26046	Q2
ENSMUSG00000011589_hindbrain	0.559518	7.49495	Q2
ENSMUSG00000011589_midbrain	0.392454	7.63507	Q2
ENSMUSG00000011658_forebrain	-0.631171	4.42328	Q2
ENSMUSG00000011751_forebrain	0.83194	1.79788	Q2
ENSMUSG00000011751_hindbrain	2.05383	1.89409	Q1
ENSMUSG00000011751_midbrain	0.808673	2.18266	Q2
ENSMUSG00000011752_forebrain	-0.888409	10.878	Q2
ENSMUSG00000011752_midbrain	-1.48117	10.1379	Q2
ENSMUSG00000011832_forebrain	0.556203	6.32654	Q2
ENSMUSG00000011832_hindbrain	0.883757	6.48062	Q2
ENSMUSG00000011832_midbrain	0.761467	6.70455	Q2
ENSMUSG00000011877_midbrain	2.12259	4.01317	Q1
ENSMUSG00000011884_forebrain	-1.0548	6.2558	Q2
ENSMUSG00000011884_midbrain	-0.318567	592848	Q3
ENSMUSG00000011958_hindbrain	-0.721534	6.22631	Q2
ENSMUSG00000011958_midbrain	-0.598948	6.45035	Q2
ENSMUSG00000012076_hindbrain	1.49335	5.2864	Q2
ENSMUSG00000012123_hindbrain	0.0852125	1.69276e+06	Q3
ENSMUSG00000012123_midbrain	0.111496	5.38956e+06	Q3
ENSMUSG00000012126_forebrain	0.684308	3.62519	Q2
ENSMUSG00000012126_hindbrain	0.511071	4.00675	Q2
ENSMUSG00000012126_midbrain	0.523872	3.86697	Q2
ENSMUSG00000012296_hindbrain	-0.267209	609150	Q3
ENSMUSG00000012296_midbrain	-0.30892	11.9212	Q2
ENSMUSG00000012405_hindbrain	-0.373943	250114	Q3
ENSMUSG00000012405_midbrain	-0.233476	89727.2	Q3
ENSMUSG00000012422_forebrain	-0.191369	6.04979	Q2
ENSMUSG00000012422_hindbrain	-0.745015	5.63689	Q2
ENSMUSG00000012422_midbrain	-0.0940217	8.20895	Q2
ENSMUSG00000012428_hindbrain	0.349892	1.39554	Q2
ENSMUSG00000012429_hindbrain	-0.996454	5.41198	Q2
ENSMUSG00000012429_midbrain	-1.27651	5.33122	Q2
ENSMUSG00000012443_forebrain	-0.246757	6.99643	Q2
ENSMUSG00000012443_hindbrain	-3.49026	5.79275	Q1
ENSMUSG00000012443_midbrain	-0.845143	6.46699	Q2
ENSMUSG00000012483_forebrain	-0.208059	8.03161	Q2
ENSMUSG00000012483_hindbrain	-1.10918	7.27516	Q2
ENSMUSG00000012483_midbrain	-0.625681	7.57998	Q2
ENSMUSG00000012520_hindbrain	-1.78073	4.83025	Q1
ENSMUSG00000012520_midbrain	-0.219975	843080	Q3
ENSMUSG00000012535_forebrain	-0.27033	6.82725	Q2
ENSMUSG00000012535_hindbrain	-0.226151	6.56077	Q2
ENSMUSG00000012535_midbrain	-0.0688987	17.8056	Q2
ENSMUSG00000012609_forebrain	-0.11376	4.86703	Q2
ENSMUSG00000012609_hindbrain	-1.20886	3.94333	Q2
ENSMUSG00000012609_midbrain	-0.0668422	141108	Q3
ENSMUSG00000012640_forebrain	0.607078	4.07302	Q2
ENSMUSG00000012640_hindbrain	1.32245	3.9684	Q2
ENSMUSG00000012640_midbrain	0.682059	4.16865	Q2
ENSMUSG00000012819_hindbrain	3.82102	2.40319	Q1
ENSMUSG00000012819_midbrain	5.34721	2.41525	Q1
ENSMUSG00000012848_midbrain	-0.347192	254451	Q3
ENSMUSG00000012889_hindbrain	0.895569	0.492923	Q1
ENSMUSG00000012889_midbrain	0.861559	0.563571	Q1
ENSMUSG00000013033_forebrain	0.750954	5.45267	Q2
ENSMUSG00000013033_hindbrain	0.799553	5.59559	Q2
ENSMUSG00000013033_midbrain	5.86393	5.5997	Q1
ENSMUSG00000013076_forebrain	-0.17431	4.59836	Q2
ENSMUSG00000013076_hindbrain	-0.633634	3.68185	Q2
ENSMUSG00000013076_midbrain	-0.12371	5.1025	Q2
ENSMUSG00000013150_forebrain	0.643941	5.95071	Q2
ENSMUSG00000013150_hindbrain	1.02672	5.89576	Q2
ENSMUSG00000013150_midbrain	1.22544	6.08809	Q2
ENSMUSG00000013155_forebrain	-0.795911	5.87583	Q2
ENSMUSG00000013155_hindbrain	-0.510011	5.38163e+06	Q3
ENSMUSG00000013155_midbrain	-1.15237	5.63801	Q2
[truncated: 30,863 more rows]

## Sheet: Fig.2B
timepoint	mean	mean_-_SD	mean_+_SD	quadrant	group
10.5	0	0	0	Q2	activated
11.5	0.189413	0.0608201	0.318006	Q2	activated
12.5	0.364553	0.166358	0.562748	Q2	activated
13.5	0.516177	0.29312	0.739234	Q2	activated
14.5	0.639081	0.418775	0.859388	Q2	activated
15.5	0.734784	0.534287	0.935282	Q2	activated
16.5	0.809023	0.637985	0.980061	Q2	activated
21	1	1	1	Q2	activated
10.5	0	0	0	Q1	activated
11.5	0.105378	-0.089981	0.300737	Q1	activated
12.5	0.378655	0.0264798	0.73083	Q1	activated
13.5	0.664845	0.30409	1.0256	Q1	activated
14.5	0.810975	0.492237	1.12971	Q1	activated
15.5	0.874343	0.60725	1.14144	Q1	activated
16.5	0.920803	0.718246	1.12336	Q1	activated
21	1	1	1	Q1	activated
10.5	0	0	0	Q3	activated
11.5	0.0462932	0.0217851	0.0708012	Q3	activated
12.5	0.0973644	0.047328	0.147401	Q3	activated
13.5	0.153875	0.0772717	0.230479	Q3	activated
14.5	0.216625	0.112407	0.320844	Q3	activated
15.5	0.286624	0.153813	0.419435	Q3	activated
16.5	0.365255	0.20328	0.527229	Q3	activated
21	1	1	1	Q3	activated
10.5	1	1	1	Q2	repressed
11.5	0.892152	0.80095	0.983354	Q2	repressed
12.5	0.76278	0.595104	0.930456	Q2	repressed
13.5	0.619825	0.393889	0.845762	Q2	repressed
14.5	0.48334	0.229156	0.737524	Q2	repressed
15.5	0.364735	0.113716	0.615753	Q2	repressed
16.5	0.265348	0.039186	0.491509	Q2	repressed
21	0	0	0	Q2	repressed
10.5	1	1	1	Q3	repressed
11.5	0.697429	0.575232	0.819627	Q3	repressed
12.5	0.498124	0.340479	0.65577	Q3	repressed
13.5	0.360641	0.201604	0.519678	Q3	repressed
14.5	0.26234	0.116739	0.407941	Q3	repressed
15.5	0.189914	0.0643513	0.315477	Q3	repressed
16.5	0.13513	0.0323573	0.237902	Q3	repressed
21	0	0	0	Q3	repressed
10.5	1	1	1	Q1	repressed
11.5	0.945657	0.831073	1.06024	Q1	repressed
12.5	0.809428	0.56532	1.05354	Q1	repressed
13.5	0.490726	0.133801	0.847652	Q1	repressed
14.5	0.304146	-0.0776923	0.685985	Q1	repressed
15.5	0.221863	-0.131321	0.575047	Q1	repressed
16.5	0.16388	-0.1492	0.47696	Q1	repressed
21	0	0	0	Q1	repressed

## Sheet: Fig.2C
gene_id	gene_name	timepoint	expression_value	data_type
ENSMUSG00000048482	Bdnf	10.5	1.1601	raw values
ENSMUSG00000048482	Bdnf	11.5	1.04207	raw values
ENSMUSG00000048482	Bdnf	12.5	1.21772	raw values
ENSMUSG00000048482	Bdnf	13.5	1.7792	raw values
ENSMUSG00000048482	Bdnf	14.5	2.40266	raw values
ENSMUSG00000048482	Bdnf	15.5	2.62261	raw values
ENSMUSG00000048482	Bdnf	16.5	2.93021	raw values
ENSMUSG00000048482	Bdnf	21	3.27648	raw values
ENSMUSG00000048482	Bdnf	10.5	1.1601	fitted values
ENSMUSG00000048482	Bdnf	10.601	1.16891	fitted values
ENSMUSG00000048482	Bdnf	10.702	1.17834	fitted values
ENSMUSG00000048482	Bdnf	10.803	1.18842	fitted values
ENSMUSG00000048482	Bdnf	10.904	1.1992	fitted values
ENSMUSG00000048482	Bdnf	11.005	1.2107	fitted values
ENSMUSG00000048482	Bdnf	11.106	1.22297	fitted values
ENSMUSG00000048482	Bdnf	11.207	1.23605	fitted values
ENSMUSG00000048482	Bdnf	11.308	1.24998	fitted values
ENSMUSG00000048482	Bdnf	11.409	1.26481	fitted values
ENSMUSG00000048482	Bdnf	11.51	1.28057	fitted values
ENSMUSG00000048482	Bdnf	11.611	1.29731	fitted values
ENSMUSG00000048482	Bdnf	11.712	1.31507	fitted values
ENSMUSG00000048482	Bdnf	11.812	1.33387	fitted values
ENSMUSG00000048482	Bdnf	11.913	1.35378	fitted values
ENSMUSG00000048482	Bdnf	12.014	1.37481	fitted values
ENSMUSG00000048482	Bdnf	12.115	1.397	fitted values
ENSMUSG00000048482	Bdnf	12.216	1.42039	fitted values
ENSMUSG00000048482	Bdnf	12.317	1.44499	fitted values
ENSMUSG00000048482	Bdnf	12.418	1.47082	fitted values
ENSMUSG00000048482	Bdnf	12.519	1.49791	fitted values
ENSMUSG00000048482	Bdnf	12.62	1.52626	fitted values
ENSMUSG00000048482	Bdnf	12.721	1.55587	fitted values
ENSMUSG00000048482	Bdnf	12.822	1.58674	fitted values
ENSMUSG00000048482	Bdnf	12.923	1.61885	fitted values
ENSMUSG00000048482	Bdnf	13.024	1.65219	fitted values
ENSMUSG00000048482	Bdnf	13.125	1.68671	fitted values
ENSMUSG00000048482	Bdnf	13.226	1.72239	fitted values
ENSMUSG00000048482	Bdnf	13.327	1.75917	fitted values
ENSMUSG00000048482	Bdnf	13.428	1.79699	fitted values
ENSMUSG00000048482	Bdnf	13.529	1.83579	fitted values
ENSMUSG00000048482	Bdnf	13.63	1.87548	fitted values
ENSMUSG00000048482	Bdnf	13.731	1.91598	fitted values
ENSMUSG00000048482	Bdnf	13.832	1.95719	fitted values
ENSMUSG00000048482	Bdnf	13.933	1.99901	fitted values
ENSMUSG00000048482	Bdnf	14.034	2.04133	fitted values
ENSMUSG00000048482	Bdnf	14.135	2.08403	fitted values
ENSMUSG00000048482	Bdnf	14.236	2.12699	fitted values
ENSMUSG00000048482	Bdnf	14.337	2.1701	fitted values
ENSMUSG00000048482	Bdnf	14.438	2.21322	fitted values
ENSMUSG00000048482	Bdnf	14.538	2.25623	fitted values
ENSMUSG00000048482	Bdnf	14.639	2.29901	fitted values
ENSMUSG00000048482	Bdnf	14.74	2.34144	fitted values
ENSMUSG00000048482	Bdnf	14.841	2.3834	fitted values
ENSMUSG00000048482	Bdnf	14.942	2.42478	fitted values
ENSMUSG00000048482	Bdnf	15.043	2.46547	fitted values
ENSMUSG00000048482	Bdnf	15.144	2.50537	fitted values
ENSMUSG00000048482	Bdnf	15.245	2.54441	fitted values
ENSMUSG00000048482	Bdnf	15.346	2.58249	fitted values
ENSMUSG00000048482	Bdnf	15.447	2.61954	fitted values
ENSMUSG00000048482	Bdnf	15.548	2.65551	fitted values
ENSMUSG00000048482	Bdnf	15.649	2.69034	fitted values
ENSMUSG00000048482	Bdnf	15.75	2.72398	fitted values
ENSMUSG00000048482	Bdnf	15.851	2.75641	fitted values
ENSMUSG00000048482	Bdnf	15.952	2.7876	fitted values
ENSMUSG00000048482	Bdnf	16.053	2.81754	fitted values
ENSMUSG00000048482	Bdnf	16.154	2.84621	fitted values
ENSMUSG00000048482	Bdnf	16.255	2.87362	fitted values
ENSMUSG00000048482	Bdnf	16.356	2.89978	fitted values
ENSMUSG00000048482	Bdnf	16.457	2.92469	fitted values
ENSMUSG00000048482	Bdnf	16.558	2.94839	fitted values
ENSMUSG00000048482	Bdnf	16.659	2.97088	fitted values
ENSMUSG00000048482	Bdnf	16.76	2.99221	fitted values
ENSMUSG00000048482	Bdnf	16.861	3.0124	fitted values
ENSMUSG00000048482	Bdnf	16.962	3.03149	fitted values
ENSMUSG00000048482	Bdnf	17.062	3.04951	fitted values
ENSMUSG00000048482	Bdnf	17.163	3.0665	fitted values
ENSMUSG00000048482	Bdnf	17.264	3.08251	fitted values
ENSMUSG00000048482	Bdnf	17.365	3.09758	fitted values
ENSMUSG00000048482	Bdnf	17.466	3.11173	fitted values
ENSMUSG00000048482	Bdnf	17.567	3.12503	fitted values
ENSMUSG00000048482	Bdnf	17.668	3.13751	fitted values
ENSMUSG00000048482	Bdnf	17.769	3.1492	fitted values
ENSMUSG00000048482	Bdnf	17.87	3.16016	fitted values
ENSMUSG00000048482	Bdnf	17.971	3.17041	fitted values
ENSMUSG00000048482	Bdnf	18.072	3.18001	fitted values
ENSMUSG00000048482	Bdnf	18.173	3.18898	fitted values
ENSMUSG00000048482	Bdnf	18.274	3.19735	fitted values
ENSMUSG00000048482	Bdnf	18.375	3.20518	fitted values
ENSMUSG00000048482	Bdnf	18.476	3.21248	fitted values
ENSMUSG00000048482	Bdnf	18.577	3.21929	fitted values
ENSMUSG00000048482	Bdnf	18.678	3.22563	fitted values
ENSMUSG00000048482	Bdnf	18.779	3.23155	fitted values
ENSMUSG00000048482	Bdnf	18.88	3.23706	fitted values
ENSMUSG00000048482	Bdnf	18.981	3.24219	fitted values
ENSMUSG00000048482	Bdnf	19.082	3.24697	fitted values
ENSMUSG00000048482	Bdnf	19.183	3.25142	fitted values
ENSMUSG00000048482	Bdnf	19.284	3.25556	fitted values
ENSMUSG00000048482	Bdnf	19.385	3.2594	fitted values
ENSMUSG00000048482	Bdnf	19.486	3.26298	fitted values
ENSMUSG00000048482	Bdnf	19.587	3.26631	fitted values
ENSMUSG00000048482	Bdnf	19.688	3.2694	fitted values
ENSMUSG00000048482	Bdnf	19.788	3.27227	fitted values
ENSMUSG00000048482	Bdnf	19.889	3.27494	fitted values
ENSMUSG00000048482	Bdnf	19.99	3.27742	fitted values
ENSMUSG00000048482	Bdnf	20.091	3.27972	fitted values
ENSMUSG00000048482	Bdnf	20.192	3.28185	fitted values
ENSMUSG00000048482	Bdnf	20.293	3.28384	fitted values
ENSMUSG00000048482	Bdnf	20.394	3.28568	fitted values
ENSMUSG00000048482	Bdnf	20.495	3.28739	fitted values
ENSMUSG00000048482	Bdnf	20.596	3.28898	fitted values
ENSMUSG00000048482	Bdnf	20.697	3.29045	fitted values
ENSMUSG00000048482	Bdnf	20.798	3.29182	fitted values
ENSMUSG00000048482	Bdnf	20.899	3.29308	fitted values
ENSMUSG00000048482	Bdnf	21	3.29426	fitted values
ENSMUSG00000022208	Jph4	10.5	0.42899	raw values
ENSMUSG00000022208	Jph4	11.5	1.79561	raw values
ENSMUSG00000022208	Jph4	12.5	3.03531	raw values
ENSMUSG00000022208	Jph4	13.5	3.88699	raw values
ENSMUSG00000022208	Jph4	14.5	4.46399	raw values
ENSMUSG00000022208	Jph4	15.5	4.93986	raw values
ENSMUSG00000022208	Jph4	16.5	5.00244	raw values
ENSMUSG00000022208	Jph4	21	5.40925	raw values
ENSMUSG00000022208	Jph4	10.5	0.428993	fitted values
ENSMUSG00000022208	Jph4	10.601	0.572919	fitted values
ENSMUSG00000022208	Jph4	10.702	0.716598	fitted values
ENSMUSG00000022208	Jph4	10.803	0.859791	fitted values
ENSMUSG00000022208	Jph4	10.904	1.00226	fitted values
ENSMUSG00000022208	Jph4	11.005	1.14378	fitted values
ENSMUSG00000022208	Jph4	11.106	1.28412	fitted values
ENSMUSG00000022208	Jph4	11.207	1.42307	fitted values
ENSMUSG00000022208	Jph4	11.308	1.56041	fitted values
ENSMUSG00000022208	Jph4	11.409	1.69595	fitted values
ENSMUSG00000022208	Jph4	11.51	1.82951	fitted values
ENSMUSG00000022208	Jph4	11.611	1.9609	fitted values
ENSMUSG00000022208	Jph4	11.712	2.08997	fitted values
ENSMUSG00000022208	Jph4	11.812	2.21656	fitted values
ENSMUSG00000022208	Jph4	11.913	2.34055	fitted values
ENSMUSG00000022208	Jph4	12.014	2.4618	fitted values
ENSMUSG00000022208	Jph4	12.115	2.58022	fitted values
ENSMUSG00000022208	Jph4	12.216	2.6957	fitted values
ENSMUSG00000022208	Jph4	12.317	2.80818	fitted values
ENSMUSG00000022208	Jph4	12.418	2.91759	fitted values
ENSMUSG00000022208	Jph4	12.519	3.02387	fitted values
ENSMUSG00000022208	Jph4	12.62	3.12698	fitted values
ENSMUSG00000022208	Jph4	12.721	3.22691	fitted values
ENSMUSG00000022208	Jph4	12.822	3.32364	fitted values
ENSMUSG00000022208	Jph4	12.923	3.41716	fitted values
ENSMUSG00000022208	Jph4	13.024	3.50748	fitted values
ENSMUSG00000022208	Jph4	13.125	3.59463	fitted values
ENSMUSG00000022208	Jph4	13.226	3.67862	fitted values
ENSMUSG00000022208	Jph4	13.327	3.75949	fitted values
ENSMUSG00000022208	Jph4	13.428	3.83729	fitted values
ENSMUSG00000022208	Jph4	13.529	3.91207	fitted values
ENSMUSG00000022208	Jph4	13.63	3.98387	fitted values
ENSMUSG00000022208	Jph4	13.731	4.05276	fitted values
ENSMUSG00000022208	Jph4	13.832	4.11881	fitted values
ENSMUSG00000022208	Jph4	13.933	4.18208	fitted values
ENSMUSG00000022208	Jph4	14.034	4.24264	fitted values
ENSMUSG00000022208	Jph4	14.135	4.30058	fitted values
ENSMUSG00000022208	Jph4	14.236	4.35597	fitted values
ENSMUSG00000022208	Jph4	14.337	4.40888	fitted values
ENSMUSG00000022208	Jph4	14.438	4.45939	fitted values
ENSMUSG00000022208	Jph4	14.538	4.50759	fitted values
ENSMUSG00000022208	Jph4	14.639	4.55356	fitted values
ENSMUSG00000022208	Jph4	14.74	4.59737	fitted values
ENSMUSG00000022208	Jph4	14.841	4.63911	fitted values
ENSMUSG00000022208	Jph4	14.942	4.67885	fitted values
ENSMUSG00000022208	Jph4	15.043	4.71667	fitted values
ENSMUSG00000022208	Jph4	15.144	4.75266	fitted values
ENSMUSG00000022208	Jph4	15.245	4.78687	fitted values
ENSMUSG00000022208	Jph4	15.346	4.8194	fitted values
ENSMUSG00000022208	Jph4	15.447	4.8503	fitted values
ENSMUSG00000022208	Jph4	15.548	4.87966	fitted values
ENSMUSG00000022208	Jph4	15.649	4.90753	fitted values
ENSMUSG00000022208	Jph4	15.75	4.93399	fitted values
ENSMUSG00000022208	Jph4	15.851	4.9591	fitted values
ENSMUSG00000022208	Jph4	15.952	4.98291	fitted values
ENSMUSG00000022208	Jph4	16.053	5.0055	fitted values
ENSMUSG00000022208	Jph4	16.154	5.02692	fitted values
ENSMUSG00000022208	Jph4	16.255	5.04722	fitted values
ENSMUSG00000022208	Jph4	16.356	5.06646	fitted values
ENSMUSG00000022208	Jph4	16.457	5.08469	fitted values
ENSMUSG00000022208	Jph4	16.558	5.10195	fitted values
ENSMUSG00000022208	Jph4	16.659	5.1183	fitted values
ENSMUSG00000022208	Jph4	16.76	5.13379	fitted values
ENSMUSG00000022208	Jph4	16.861	5.14845	fitted values
ENSMUSG00000022208	Jph4	16.962	5.16232	fitted values
ENSMUSG00000022208	Jph4	17.062	5.17546	fitted values
ENSMUSG00000022208	Jph4	17.163	5.18788	fitted values
ENSMUSG00000022208	Jph4	17.264	5.19964	fitted values
ENSMUSG00000022208	Jph4	17.365	5.21076	fitted values
ENSMUSG00000022208	Jph4	17.466	5.22128	fitted values
ENSMUSG00000022208	Jph4	17.567	5.23123	fitted values
ENSMUSG00000022208	Jph4	17.668	5.24064	fitted values
ENSMUSG00000022208	Jph4	17.769	5.24954	fitted values
ENSMUSG00000022208	Jph4	17.87	5.25795	fitted values
ENSMUSG00000022208	Jph4	17.971	5.2659	fitted values
ENSMUSG00000022208	Jph4	18.072	5.27342	fitted values
ENSMUSG00000022208	Jph4	18.173	5.28052	fitted values
ENSMUSG00000022208	Jph4	18.274	5.28723	fitted values
ENSMUSG00000022208	Jph4	18.375	5.29358	fitted values
ENSMUSG00000022208	Jph4	18.476	5.29958	fitted values
ENSMUSG00000022208	Jph4	18.577	5.30524	fitted values
ENSMUSG00000022208	Jph4	18.678	5.31059	fitted values
ENSMUSG00000022208	Jph4	18.779	5.31565	fitted values
ENSMUSG00000022208	Jph4	18.88	5.32043	fitted values
ENSMUSG00000022208	Jph4	18.981	5.32494	fitted values
ENSMUSG00000022208	Jph4	19.082	5.32921	fitted values
ENSMUSG00000022208	Jph4	19.183	5.33323	fitted values
ENSMUSG00000022208	Jph4	19.284	5.33704	fitted values
ENSMUSG00000022208	Jph4	19.385	5.34063	fitted values
ENSMUSG00000022208	Jph4	19.486	5.34402	fitted values
ENSMUSG00000022208	Jph4	19.587	5.34723	fitted values
ENSMUSG00000022208	Jph4	19.688	5.35025	fitted values
ENSMUSG00000022208	Jph4	19.788	5.35311	fitted values
ENSMUSG00000022208	Jph4	19.889	5.35581	fitted values
ENSMUSG00000022208	Jph4	19.99	5.35836	fitted values
ENSMUSG00000022208	Jph4	20.091	5.36077	fitted values
ENSMUSG00000022208	Jph4	20.192	5.36304	fitted values
ENSMUSG00000022208	Jph4	20.293	5.36518	fitted values
ENSMUSG00000022208	Jph4	20.394	5.36721	fitted values
ENSMUSG00000022208	Jph4	20.495	5.36912	fitted values
ENSMUSG00000022208	Jph4	20.596	5.37093	fitted values
ENSMUSG00000022208	Jph4	20.697	5.37263	fitted values
ENSMUSG00000022208	Jph4	20.798	5.37424	fitted values
ENSMUSG00000022208	Jph4	20.899	5.37576	fitted values
ENSMUSG00000022208	Jph4	21	5.37719	fitted values
ENSMUSG00000064341	mt-Nd1	10.5	10.8832	raw values
ENSMUSG00000064341	mt-Nd1	11.5	10.788	raw values
ENSMUSG00000064341	mt-Nd1	12.5	10.7881	raw values
ENSMUSG00000064341	mt-Nd1	13.5	11.0556	raw values
ENSMUSG00000064341	mt-Nd1	14.5	11.3458	raw values
ENSMUSG00000064341	mt-Nd1	15.5	10.9256	raw values
ENSMUSG00000064341	mt-Nd1	16.5	11.0946	raw values
ENSMUSG00000064341	mt-Nd1	21	12.3646	raw values
ENSMUSG00000064341	mt-Nd1	10.5	10.8832	fitted values
ENSMUSG00000064341	mt-Nd1	10.601	10.8858	fitted values
ENSMUSG00000064341	mt-Nd1	10.702	10.8885	fitted values
ENSMUSG00000064341	mt-Nd1	10.803	10.8912	fitted values
ENSMUSG00000064341	mt-Nd1	10.904	10.894	fitted values
ENSMUSG00000064341	mt-Nd1	11.005	10.8969	fitted values
ENSMUSG00000064341	mt-Nd1	11.106	10.8998	fitted values
ENSMUSG00000064341	mt-Nd1	11.207	10.9029	fitted values
ENSMUSG00000064341	mt-Nd1	11.308	10.906	fitted values
ENSMUSG00000064341	mt-Nd1	11.409	10.9092	fitted values
ENSMUSG00000064341	mt-Nd1	11.51	10.9125	fitted values
ENSMUSG00000064341	mt-Nd1	11.611	10.9158	fitted values
ENSMUSG00000064341	mt-Nd1	11.712	10.9193	fitted values
ENSMUSG00000064341	mt-Nd1	11.812	10.9229	fitted values
ENSMUSG00000064341	mt-Nd1	11.913	10.9265	fitted values
ENSMUSG00000064341	mt-Nd1	12.014	10.9303	fitted values
ENSMUSG00000064341	mt-Nd1	12.115	10.9342	fitted values
ENSMUSG00000064341	mt-Nd1	12.216	10.9381	fitted values
ENSMUSG00000064341	mt-Nd1	12.317	10.9422	fitted values
ENSMUSG00000064341	mt-Nd1	12.418	10.9464	fitted values
ENSMUSG00000064341	mt-Nd1	12.519	10.9507	fitted values
ENSMUSG00000064341	mt-Nd1	12.62	10.9551	fitted values
ENSMUSG00000064341	mt-Nd1	12.721	10.9596	fitted values
ENSMUSG00000064341	mt-Nd1	12.822	10.9643	fitted values
ENSMUSG00000064341	mt-Nd1	12.923	10.9691	fitted values
ENSMUSG00000064341	mt-Nd1	13.024	10.974	fitted values
ENSMUSG00000064341	mt-Nd1	13.125	10.979	fitted values
ENSMUSG00000064341	mt-Nd1	13.226	10.9842	fitted values
ENSMUSG00000064341	mt-Nd1	13.327	10.9895	fitted values
ENSMUSG00000064341	mt-Nd1	13.428	10.995	fitted values
ENSMUSG00000064341	mt-Nd1	13.529	11.0006	fitted values
ENSMUSG00000064341	mt-Nd1	13.63	11.0064	fitted values
ENSMUSG00000064341	mt-Nd1	13.731	11.0123	fitted values
ENSMUSG00000064341	mt-Nd1	13.832	11.0184	fitted values
ENSMUSG00000064341	mt-Nd1	13.933	11.0247	fitted values
ENSMUSG00000064341	mt-Nd1	14.034	11.0311	fitted values
ENSMUSG00000064341	mt-Nd1	14.135	11.0377	fitted values
ENSMUSG00000064341	mt-Nd1	14.236	11.0444	fitted values
ENSMUSG00000064341	mt-Nd1	14.337	11.0514	fitted values
ENSMUSG00000064341	mt-Nd1	14.438	11.0586	fitted values
ENSMUSG00000064341	mt-Nd1	14.538	11.0659	fitted values
ENSMUSG00000064341	mt-Nd1	14.639	11.0734	fitted values
ENSMUSG00000064341	mt-Nd1	14.74	11.0812	fitted values
ENSMUSG00000064341	mt-Nd1	14.841	11.0891	fitted values
ENSMUSG00000064341	mt-Nd1	14.942	11.0973	fitted values
ENSMUSG00000064341	mt-Nd1	15.043	11.1057	fitted values
ENSMUSG00000064341	mt-Nd1	15.144	11.1143	fitted values
ENSMUSG00000064341	mt-Nd1	15.245	11.1232	fitted values
ENSMUSG00000064341	mt-Nd1	15.346	11.1323	fitted values
ENSMUSG00000064341	mt-Nd1	15.447	11.1416	fitted values
ENSMUSG00000064341	mt-Nd1	15.548	11.1512	fitted values
ENSMUSG00000064341	mt-Nd1	15.649	11.1611	fitted values
ENSMUSG00000064341	mt-Nd1	15.75	11.1712	fitted values
ENSMUSG00000064341	mt-Nd1	15.851	11.1816	fitted values
ENSMUSG00000064341	mt-Nd1	15.952	11.1922	fitted values
ENSMUSG00000064341	mt-Nd1	16.053	11.2032	fitted values
ENSMUSG00000064341	mt-Nd1	16.154	11.2145	fitted values
ENSMUSG00000064341	mt-Nd1	16.255	11.2261	fitted values
ENSMUSG00000064341	mt-Nd1	16.356	11.2379	fitted values
ENSMUSG00000064341	mt-Nd1	16.457	11.2501	fitted values
ENSMUSG00000064341	mt-Nd1	16.558	11.2627	fitted values
ENSMUSG00000064341	mt-Nd1	16.659	11.2756	fitted values
ENSMUSG00000064341	mt-Nd1	16.76	11.2888	fitted values
ENSMUSG00000064341	mt-Nd1	16.861	11.3024	fitted values
ENSMUSG00000064341	mt-Nd1	16.962	11.3163	fitted values
ENSMUSG00000064341	mt-Nd1	17.062	11.3307	fitted values
ENSMUSG00000064341	mt-Nd1	17.163	11.3454	fitted values
ENSMUSG00000064341	mt-Nd1	17.264	11.3605	fitted values
ENSMUSG00000064341	mt-Nd1	17.365	11.376	fitted values
ENSMUSG00000064341	mt-Nd1	17.466	11.392	fitted values
ENSMUSG00000064341	mt-Nd1	17.567	11.4084	fitted values
ENSMUSG00000064341	mt-Nd1	17.668	11.4252	fitted values
ENSMUSG00000064341	mt-Nd1	17.769	11.4425	fitted values
ENSMUSG00000064341	mt-Nd1	17.87	11.4603	fitted values
ENSMUSG00000064341	mt-Nd1	17.971	11.4785	fitted values
ENSMUSG00000064341	mt-Nd1	18.072	11.4972	fitted values
ENSMUSG00000064341	mt-Nd1	18.173	11.5165	fitted values
ENSMUSG00000064341	mt-Nd1	18.274	11.5362	fitted values
ENSMUSG00000064341	mt-Nd1	18.375	11.5565	fitted values
ENSMUSG00000064341	mt-Nd1	18.476	11.5774	fitted values
ENSMUSG00000064341	mt-Nd1	18.577	11.5988	fitted values
ENSMUSG00000064341	mt-Nd1	18.678	11.6208	fitted values
ENSMUSG00000064341	mt-Nd1	18.779	11.6434	fitted values
ENSMUSG00000064341	mt-Nd1	18.88	11.6666	fitted values
ENSMUSG00000064341	mt-Nd1	18.981	11.6905	fitted values
ENSMUSG00000064341	mt-Nd1	19.082	11.7149	fitted values
ENSMUSG00000064341	mt-Nd1	19.183	11.7401	fitted values
ENSMUSG00000064341	mt-Nd1	19.284	11.7659	fitted values
ENSMUSG00000064341	mt-Nd1	19.385	11.7924	fitted values
ENSMUSG00000064341	mt-Nd1	19.486	11.8197	fitted values
ENSMUSG00000064341	mt-Nd1	19.587	11.8477	fitted values
ENSMUSG00000064341	mt-Nd1	19.688	11.8764	fitted values
ENSMUSG00000064341	mt-Nd1	19.788	11.906	fitted values
ENSMUSG00000064341	mt-Nd1	19.889	11.9363	fitted values
ENSMUSG00000064341	mt-Nd1	19.99	11.9675	fitted values
ENSMUSG00000064341	mt-Nd1	20.091	11.9995	fitted values
ENSMUSG00000064341	mt-Nd1	20.192	12.0323	fitted values
ENSMUSG00000064341	mt-Nd1	20.293	12.0661	fitted values
ENSMUSG00000064341	mt-Nd1	20.394	12.1008	fitted values
ENSMUSG00000064341	mt-Nd1	20.495	12.1364	fitted values
ENSMUSG00000064341	mt-Nd1	20.596	12.173	fitted values
ENSMUSG00000064341	mt-Nd1	20.697	12.2105	fitted values
ENSMUSG00000064341	mt-Nd1	20.798	12.2491	fitted values
ENSMUSG00000064341	mt-Nd1	20.899	12.2888	fitted values
ENSMUSG00000064341	mt-Nd1	21	12.3295	fitted values
ENSMUSG00000002633	Shh	10.5	2.77713	raw values
ENSMUSG00000002633	Shh	11.5	2.38344	raw values
ENSMUSG00000002633	Shh	12.5	2.23787	raw values
ENSMUSG00000002633	Shh	13.5	1.41139	raw values
ENSMUSG00000002633	Shh	14.5	0.897551	raw values
ENSMUSG00000002633	Shh	15.5	0.979403	raw values
ENSMUSG00000002633	Shh	16.5	0.801513	raw values
ENSMUSG00000002633	Shh	21	0.752691	raw values
ENSMUSG00000002633	Shh	10.5	2.77713	fitted values
ENSMUSG00000002633	Shh	10.601	2.76507	fitted values
ENSMUSG00000002633	Shh	10.702	2.75154	fitted values
ENSMUSG00000002633	Shh	10.803	2.73639	fitted values
ENSMUSG00000002633	Shh	10.904	2.71945	fitted values
ENSMUSG00000002633	Shh	11.005	2.70055	fitted values
ENSMUSG00000002633	Shh	11.106	2.67952	fitted values
ENSMUSG00000002633	Shh	11.207	2.65616	fitted values
ENSMUSG00000002633	Shh	11.308	2.6303	fitted values
ENSMUSG00000002633	Shh	11.409	2.60175	fitted values
ENSMUSG00000002633	Shh	11.51	2.57035	fitted values
ENSMUSG00000002633	Shh	11.611	2.53594	fitted values
ENSMUSG00000002633	Shh	11.712	2.49839	fitted values
ENSMUSG00000002633	Shh	11.812	2.4576	fitted values
ENSMUSG00000002633	Shh	11.913	2.41351	fitted values
ENSMUSG00000002633	Shh	12.014	2.3661	fitted values
ENSMUSG00000002633	Shh	12.115	2.31541	fitted values
ENSMUSG00000002633	Shh	12.216	2.26155	fitted values
ENSMUSG00000002633	Shh	12.317	2.20468	fitted values
ENSMUSG00000002633	Shh	12.418	2.14506	fitted values
ENSMUSG00000002633	Shh	12.519	2.08299	fitted values
ENSMUSG00000002633	Shh	12.62	2.01886	fitted values
ENSMUSG00000002633	Shh	12.721	1.9531	fitted values
ENSMUSG00000002633	Shh	12.822	1.88621	fitted values
ENSMUSG00000002633	Shh	12.923	1.81872	fitted values
ENSMUSG00000002633	Shh	13.024	1.75117	fitted values
ENSMUSG00000002633	Shh	13.125	1.68411	fitted values
ENSMUSG00000002633	Shh	13.226	1.61806	fitted values
ENSMUSG00000002633	Shh	13.327	1.55354	fitted values
ENSMUSG00000002633	Shh	13.428	1.491	fitted values
ENSMUSG00000002633	Shh	13.529	1.43082	fitted values
ENSMUSG00000002633	Shh	13.63	1.37334	fitted values
ENSMUSG00000002633	Shh	13.731	1.31882	fitted values
ENSMUSG00000002633	Shh	13.832	1.26743	fitted values
ENSMUSG00000002633	Shh	13.933	1.21931	fitted values
ENSMUSG00000002633	Shh	14.034	1.17451	fitted values
ENSMUSG00000002633	Shh	14.135	1.13301	fitted values
ENSMUSG00000002633	Shh	14.236	1.09477	fitted values
ENSMUSG00000002633	Shh	14.337	1.0597	fitted values
ENSMUSG00000002633	Shh	14.438	1.02767	fitted values
ENSMUSG00000002633	Shh	14.538	0.998523	fitted values
ENSMUSG00000002633	Shh	14.639	0.972099	fitted values
ENSMUSG00000002633	Shh	14.74	0.948218	fitted values
ENSMUSG00000002633	Shh	14.841	0.926698	fitted values
ENSMUSG00000002633	Shh	14.942	0.907356	fitted values
ENSMUSG00000002633	Shh	15.043	0.890011	fitted values
ENSMUSG00000002633	Shh	15.144	0.874491	fitted values
ENSMUSG00000002633	Shh	15.245	0.860629	fitted values
ENSMUSG00000002633	Shh	15.346	0.848269	fitted values
ENSMUSG00000002633	Shh	15.447	0.837264	fitted values
ENSMUSG00000002633	Shh	15.548	0.827479	fitted values
ENSMUSG00000002633	Shh	15.649	0.818789	fitted values
ENSMUSG00000002633	Shh	15.75	0.81108	fitted values
ENSMUSG00000002633	Shh	15.851	0.804247	fitted values
ENSMUSG00000002633	Shh	15.952	0.798196	fitted values
ENSMUSG00000002633	Shh	16.053	0.792841	fitted values
ENSMUSG00000002633	Shh	16.154	0.788105	fitted values
ENSMUSG00000002633	Shh	16.255	0.783919	fitted values
ENSMUSG00000002633	Shh	16.356	0.780221	fitted values
ENSMUSG00000002633	Shh	16.457	0.776956	fitted values
ENSMUSG00000002633	Shh	16.558	0.774073	fitted values
ENSMUSG00000002633	Shh	16.659	0.77153	fitted values
ENSMUSG00000002633	Shh	16.76	0.769286	fitted values
ENSMUSG00000002633	Shh	16.861	0.767308	fitted values
ENSMUSG00000002633	Shh	16.962	0.765564	fitted values
ENSMUSG00000002633	Shh	17.062	0.764026	fitted values
ENSMUSG00000002633	Shh	17.163	0.762671	fitted values
ENSMUSG00000002633	Shh	17.264	0.761477	fitted values
ENSMUSG00000002633	Shh	17.365	0.760425	fitted values
ENSMUSG00000002633	Shh	17.466	0.759498	fitted values
ENSMUSG00000002633	Shh	17.567	0.758682	fitted values
ENSMUSG00000002633	Shh	17.668	0.757963	fitted values
ENSMUSG00000002633	Shh	17.769	0.75733	fitted values
ENSMUSG00000002633	Shh	17.87	0.756772	fitted values
ENSMUSG00000002633	Shh	17.971	0.756281	fitted values
ENSMUSG00000002633	Shh	18.072	0.755849	fitted values
ENSMUSG00000002633	Shh	18.173	0.755469	fitted values
ENSMUSG00000002633	Shh	18.274	0.755134	fitted values
ENSMUSG00000002633	Shh	18.375	0.754839	fitted values
ENSMUSG00000002633	Shh	18.476	0.754579	fitted values
ENSMUSG00000002633	Shh	18.577	0.75435	fitted values
ENSMUSG00000002633	Shh	18.678	0.754149	fitted values
ENSMUSG00000002633	Shh	18.779	0.753972	fitted values
ENSMUSG00000002633	Shh	18.88	0.753816	fitted values
ENSMUSG00000002633	Shh	18.981	0.753679	fitted values
ENSMUSG00000002633	Shh	19.082	0.753558	fitted values
ENSMUSG00000002633	Shh	19.183	0.753452	fitted values
ENSMUSG00000002633	Shh	19.284	0.753358	fitted values
ENSMUSG00000002633	Shh	19.385	0.753276	fitted values
ENSMUSG00000002633	Shh	19.486	0.753203	fitted values
ENSMUSG00000002633	Shh	19.587	0.75314	fitted values
ENSMUSG00000002633	Shh	19.688	0.753083	fitted values
ENSMUSG00000002633	Shh	19.788	0.753034	fitted values
ENSMUSG00000002633	Shh	19.889	0.752991	fitted values
ENSMUSG00000002633	Shh	19.99	0.752952	fitted values
ENSMUSG00000002633	Shh	20.091	0.752919	fitted values
ENSMUSG00000002633	Shh	20.192	0.752889	fitted values
ENSMUSG00000002633	Shh	20.293	0.752863	fitted values
ENSMUSG00000002633	Shh	20.394	0.75284	fitted values
ENSMUSG00000002633	Shh	20.495	0.75282	fitted values
ENSMUSG00000002633	Shh	20.596	0.752802	fitted values
ENSMUSG00000002633	Shh	20.697	0.752786	fitted values
ENSMUSG00000002633	Shh	20.798	0.752772	fitted values
ENSMUSG00000002633	Shh	20.899	0.75276	fitted values
ENSMUSG00000002633	Shh	21	0.75275	fitted values
ENSMUSG00000079259	Trim71	10.5	2.45138	raw values
ENSMUSG00000079259	Trim71	11.5	1.34993	raw values
ENSMUSG00000079259	Trim71	12.5	0.985335	raw values
ENSMUSG00000079259	Trim71	13.5	0.48539	raw values
ENSMUSG00000079259	Trim71	14.5	0.29277	raw values
ENSMUSG00000079259	Trim71	15.5	0.292481	raw values
ENSMUSG00000079259	Trim71	16.5	0.200761	raw values
ENSMUSG00000079259	Trim71	21	0.232543	raw values
ENSMUSG00000079259	Trim71	10.5	2.45138	fitted values
ENSMUSG00000079259	Trim71	10.601	2.32364	fitted values
ENSMUSG00000079259	Trim71	10.702	2.20172	fitted values
ENSMUSG00000079259	Trim71	10.803	2.08552	fitted values
ENSMUSG00000079259	Trim71	10.904	1.97491	fitted values
ENSMUSG00000079259	Trim71	11.005	1.86977	fitted values
ENSMUSG00000079259	Trim71	11.106	1.76994	fitted values
ENSMUSG00000079259	Trim71	11.207	1.67526	fitted values
ENSMUSG00000079259	Trim71	11.308	1.58556	fitted values
ENSMUSG00000079259	Trim71	11.409	1.50067	fitted values
ENSMUSG00000079259	Trim71	11.51	1.4204	fitted values
ENSMUSG00000079259	Trim71	11.611	1.34458	fitted values
ENSMUSG00000079259	Trim71	11.712	1.27303	fitted values
ENSMUSG00000079259	Trim71	11.812	1.20555	fitted values
ENSMUSG00000079259	Trim71	11.913	1.14196	fitted values
ENSMUSG00000079259	Trim71	12.014	1.08209	fitted values
ENSMUSG00000079259	Trim71	12.115	1.02575	fitted values
ENSMUSG00000079259	Trim71	12.216	0.972768	fitted values
ENSMUSG00000079259	Trim71	12.317	0.922979	fitted values
ENSMUSG00000079259	Trim71	12.418	0.876214	fitted values
ENSMUSG00000079259	Trim71	12.519	0.832313	fitted values
ENSMUSG00000079259	Trim71	12.62	0.791122	fitted values
ENSMUSG00000079259	Trim71	12.721	0.752492	fitted values
ENSMUSG00000079259	Trim71	12.822	0.716279	fitted values
ENSMUSG00000079259	Trim71	12.923	0.682346	fitted values
ENSMUSG00000079259	Trim71	13.024	0.650562	fitted values
ENSMUSG00000079259	Trim71	13.125	0.620802	fitted values
ENSMUSG00000079259	Trim71	13.226	0.592946	fitted values
ENSMUSG00000079259	Trim71	13.327	0.56688	fitted values
ENSMUSG00000079259	Trim71	13.428	0.542498	fitted values
ENSMUSG00000079259	Trim71	13.529	0.519697	fitted values
ENSMUSG00000079259	Trim71	13.63	0.498379	fitted values
ENSMUSG00000079259	Trim71	13.731	0.478453	fitted values
ENSMUSG00000079259	Trim71	13.832	0.459832	fitted values
ENSMUSG00000079259	Trim71	13.933	0.442436	fitted values
ENSMUSG00000079259	Trim71	14.034	0.426185	fitted values
ENSMUSG00000079259	Trim71	14.135	0.411009	fitted values
ENSMUSG00000079259	Trim71	14.236	0.396837	fitted values
ENSMUSG00000079259	Trim71	14.337	0.383606	fitted values
ENSMUSG00000079259	Trim71	14.438	0.371256	fitted values
ENSMUSG00000079259	Trim71	14.538	0.359729	fitted values
ENSMUSG00000079259	Trim71	14.639	0.348971	fitted values
ENSMUSG00000079259	Trim71	14.74	0.338933	fitted values
ENSMUSG00000079259	Trim71	14.841	0.329568	fitted values
ENSMUSG00000079259	Trim71	14.942	0.320831	fitted values
ENSMUSG00000079259	Trim71	15.043	0.312682	fitted values
ENSMUSG00000079259	Trim71	15.144	0.30508	fitted values
ENSMUSG00000079259	Trim71	15.245	0.297991	fitted values
ENSMUSG00000079259	Trim71	15.346	0.29138	fitted values
ENSMUSG00000079259	Trim71	15.447	0.285215	fitted values
ENSMUSG00000079259	Trim71	15.548	0.279467	fitted values
ENSMUSG00000079259	Trim71	15.649	0.274107	fitted values
ENSMUSG00000079259	Trim71	15.75	0.269111	fitted values
ENSMUSG00000079259	Trim71	15.851	0.264453	fitted values
ENSMUSG00000079259	Trim71	15.952	0.260111	fitted values
ENSMUSG00000079259	Trim71	16.053	0.256063	fitted values
ENSMUSG00000079259	Trim71	16.154	0.25229	fitted values
ENSMUSG00000079259	Trim71	16.255	0.248773	fitted values
ENSMUSG00000079259	Trim71	16.356	0.245496	fitted values
ENSMUSG00000079259	Trim71	16.457	0.242441	fitted values
ENSMUSG00000079259	Trim71	16.558	0.239594	fitted values
ENSMUSG00000079259	Trim71	16.659	0.236941	fitted values
ENSMUSG00000079259	Trim71	16.76	0.234469	fitted values
ENSMUSG00000079259	Trim71	16.861	0.232165	fitted values
ENSMUSG00000079259	Trim71	16.962	0.230018	fitted values
ENSMUSG00000079259	Trim71	17.062	0.228017	fitted values
ENSMUSG00000079259	Trim71	17.163	0.226153	fitted values
ENSMUSG00000079259	Trim71	17.264	0.224416	fitted values
ENSMUSG00000079259	Trim71	17.365	0.222797	fitted values
ENSMUSG00000079259	Trim71	17.466	0.221289	fitted values
ENSMUSG00000079259	Trim71	17.567	0.219884	fitted values
ENSMUSG00000079259	Trim71	17.668	0.218575	fitted values
ENSMUSG00000079259	Trim71	17.769	0.217355	fitted values
ENSMUSG00000079259	Trim71	17.87	0.216219	fitted values
ENSMUSG00000079259	Trim71	17.971	0.21516	fitted values
ENSMUSG00000079259	Trim71	18.072	0.214173	fitted values
ENSMUSG00000079259	Trim71	18.173	0.213254	fitted values
ENSMUSG00000079259	Trim71	18.274	0.212398	fitted values
ENSMUSG00000079259	Trim71	18.375	0.2116	fitted values
ENSMUSG00000079259	Trim71	18.476	0.210857	fitted values
ENSMUSG00000079259	Trim71	18.577	0.210164	fitted values
ENSMUSG00000079259	Trim71	18.678	0.209519	fitted values
ENSMUSG00000079259	Trim71	18.779	0.208918	fitted values
ENSMUSG00000079259	Trim71	18.88	0.208359	fitted values
ENSMUSG00000079259	Trim71	18.981	0.207837	fitted values
ENSMUSG00000079259	Trim71	19.082	0.207351	fitted values
ENSMUSG00000079259	Trim71	19.183	0.206899	fitted values
ENSMUSG00000079259	Trim71	19.284	0.206477	fitted values
ENSMUSG00000079259	Trim71	19.385	0.206084	fitted values
ENSMUSG00000079259	Trim71	19.486	0.205718	fitted values
ENSMUSG00000079259	Trim71	19.587	0.205377	fitted values
ENSMUSG00000079259	Trim71	19.688	0.20506	fitted values
ENSMUSG00000079259	Trim71	19.788	0.204764	fitted values
ENSMUSG00000079259	Trim71	19.889	0.204488	fitted values
ENSMUSG00000079259	Trim71	19.99	0.204231	fitted values
ENSMUSG00000079259	Trim71	20.091	0.203992	fitted values
ENSMUSG00000079259	Trim71	20.192	0.20377	fitted values
ENSMUSG00000079259	Trim71	20.293	0.203562	fitted values
ENSMUSG00000079259	Trim71	20.394	0.203369	fitted values
ENSMUSG00000079259	Trim71	20.495	0.203189	fitted values
ENSMUSG00000079259	Trim71	20.596	0.203021	fitted values
ENSMUSG00000079259	Trim71	20.697	0.202864	fitted values
ENSMUSG00000079259	Trim71	20.798	0.202719	fitted values
ENSMUSG00000079259	Trim71	20.899	0.202583	fitted values
ENSMUSG00000079259	Trim71	21	0.202457	fitted values
ENSMUSG00000034064	Poglut1	10.5	5.86944	raw values
ENSMUSG00000034064	Poglut1	11.5	5.81889	raw values
ENSMUSG00000034064	Poglut1	12.5	5.90701	raw values
ENSMUSG00000034064	Poglut1	13.5	5.77713	raw values
ENSMUSG00000034064	Poglut1	14.5	5.79493	raw values
ENSMUSG00000034064	Poglut1	15.5	5.72465	raw values
ENSMUSG00000034064	Poglut1	16.5	5.79116	raw values
ENSMUSG00000034064	Poglut1	21	4.79449	raw values
ENSMUSG00000034064	Poglut1	10.5	5.86944	fitted values
ENSMUSG00000034064	Poglut1	10.601	5.86912	fitted values
ENSMUSG00000034064	Poglut1	10.702	5.86877	fitted values
ENSMUSG00000034064	Poglut1	10.803	5.86841	fitted values
ENSMUSG00000034064	Poglut1	10.904	5.86803	fitted values
ENSMUSG00000034064	Poglut1	11.005	5.86762	fitted values
ENSMUSG00000034064	Poglut1	11.106	5.86719	fitted values
ENSMUSG00000034064	Poglut1	11.207	5.86673	fitted values
ENSMUSG00000034064	Poglut1	11.308	5.86625	fitted values
ENSMUSG00000034064	Poglut1	11.409	5.86574	fitted values
ENSMUSG00000034064	Poglut1	11.51	5.8652	fitted values
ENSMUSG00000034064	Poglut1	11.611	5.86463	fitted values
ENSMUSG00000034064	Poglut1	11.712	5.86403	fitted values
ENSMUSG00000034064	Poglut1	11.812	5.86339	fitted values
ENSMUSG00000034064	Poglut1	11.913	5.86271	fitted values
ENSMUSG00000034064	Poglut1	12.014	5.86199	fitted values
ENSMUSG00000034064	Poglut1	12.115	5.86123	fitted values
ENSMUSG00000034064	Poglut1	12.216	5.86043	fitted values
ENSMUSG00000034064	Poglut1	12.317	5.85958	fitted values
ENSMUSG00000034064	Poglut1	12.418	5.85868	fitted values
ENSMUSG00000034064	Poglut1	12.519	5.85773	fitted values
ENSMUSG00000034064	Poglut1	12.62	5.85673	fitted values
ENSMUSG00000034064	Poglut1	12.721	5.85566	fitted values
ENSMUSG00000034064	Poglut1	12.822	5.85454	fitted values
ENSMUSG00000034064	Poglut1	12.923	5.85335	fitted values
ENSMUSG00000034064	Poglut1	13.024	5.85209	fitted values
ENSMUSG00000034064	Poglut1	13.125	5.85076	fitted values
ENSMUSG00000034064	Poglut1	13.226	5.84935	fitted values
ENSMUSG00000034064	Poglut1	13.327	5.84787	fitted values
ENSMUSG00000034064	Poglut1	13.428	5.84629	fitted values
ENSMUSG00000034064	Poglut1	13.529	5.84463	fitted values
ENSMUSG00000034064	Poglut1	13.63	5.84287	fitted values
ENSMUSG00000034064	Poglut1	13.731	5.84101	fitted values
ENSMUSG00000034064	Poglut1	13.832	5.83905	fitted values
ENSMUSG00000034064	Poglut1	13.933	5.83697	fitted values
ENSMUSG00000034064	Poglut1	14.034	5.83478	fitted values
ENSMUSG00000034064	Poglut1	14.135	5.83246	fitted values
ENSMUSG00000034064	Poglut1	14.236	5.83001	fitted values
ENSMUSG00000034064	Poglut1	14.337	5.82742	fitted values
ENSMUSG00000034064	Poglut1	14.438	5.82469	fitted values
ENSMUSG00000034064	Poglut1	14.538	5.8218	fitted values
ENSMUSG00000034064	Poglut1	14.639	5.81876	fitted values
ENSMUSG00000034064	Poglut1	14.74	5.81554	fitted values
ENSMUSG00000034064	Poglut1	14.841	5.81214	fitted values
ENSMUSG00000034064	Poglut1	14.942	5.80856	fitted values
ENSMUSG00000034064	Poglut1	15.043	5.80478	fitted values
ENSMUSG00000034064	Poglut1	15.144	5.80079	fitted values
ENSMUSG00000034064	Poglut1	15.245	5.79658	fitted values
ENSMUSG00000034064	Poglut1	15.346	5.79215	fitted values
ENSMUSG00000034064	Poglut1	15.447	5.78747	fitted values
ENSMUSG00000034064	Poglut1	15.548	5.78254	fitted values
ENSMUSG00000034064	Poglut1	15.649	5.77734	fitted values
ENSMUSG00000034064	Poglut1	15.75	5.77187	fitted values
ENSMUSG00000034064	Poglut1	15.851	5.76611	fitted values
ENSMUSG00000034064	Poglut1	15.952	5.76004	fitted values
ENSMUSG00000034064	Poglut1	16.053	5.75365	fitted values
ENSMUSG00000034064	Poglut1	16.154	5.74693	fitted values
ENSMUSG00000034064	Poglut1	16.255	5.73986	fitted values
ENSMUSG00000034064	Poglut1	16.356	5.73243	fitted values
ENSMUSG00000034064	Poglut1	16.457	5.72462	fitted values
ENSMUSG00000034064	Poglut1	16.558	5.71641	fitted values
ENSMUSG00000034064	Poglut1	16.659	5.7078	fitted values
ENSMUSG00000034064	Poglut1	16.76	5.69875	fitted values
ENSMUSG00000034064	Poglut1	16.861	5.68927	fitted values
ENSMUSG00000034064	Poglut1	16.962	5.67932	fitted values
ENSMUSG00000034064	Poglut1	17.062	5.66889	fitted values
ENSMUSG00000034064	Poglut1	17.163	5.65796	fitted values
ENSMUSG00000034064	Poglut1	17.264	5.64653	fitted values
ENSMUSG00000034064	Poglut1	17.365	5.63456	fitted values
ENSMUSG00000034064	Poglut1	17.466	5.62205	fitted values
ENSMUSG00000034064	Poglut1	17.567	5.60898	fitted values
ENSMUSG00000034064	Poglut1	17.668	5.59533	fitted values
ENSMUSG00000034064	Poglut1	17.769	5.58108	fitted values
ENSMUSG00000034064	Poglut1	17.87	5.56622	fitted values
ENSMUSG00000034064	Poglut1	17.971	5.55075	fitted values
ENSMUSG00000034064	Poglut1	18.072	5.53463	fitted values
ENSMUSG00000034064	Poglut1	18.173	5.51787	fitted values
ENSMUSG00000034064	Poglut1	18.274	5.50045	fitted values
ENSMUSG00000034064	Poglut1	18.375	5.48236	fitted values
ENSMUSG00000034064	Poglut1	18.476	5.4636	fitted values
ENSMUSG00000034064	Poglut1	18.577	5.44415	fitted values
ENSMUSG00000034064	Poglut1	18.678	5.42402	fitted values
ENSMUSG00000034064	Poglut1	18.779	5.4032	fitted values
ENSMUSG00000034064	Poglut1	18.88	5.38169	fitted values
ENSMUSG00000034064	Poglut1	18.981	5.35949	fitted values
ENSMUSG00000034064	Poglut1	19.082	5.33661	fitted values
ENSMUSG00000034064	Poglut1	19.183	5.31306	fitted values
ENSMUSG00000034064	Poglut1	19.284	5.28883	fitted values
ENSMUSG00000034064	Poglut1	19.385	5.26396	fitted values
ENSMUSG00000034064	Poglut1	19.486	5.23845	fitted values
ENSMUSG00000034064	Poglut1	19.587	5.21232	fitted values
ENSMUSG00000034064	Poglut1	19.688	5.18559	fitted values
ENSMUSG00000034064	Poglut1	19.788	5.15829	fitted values
ENSMUSG00000034064	Poglut1	19.889	5.13044	fitted values
ENSMUSG00000034064	Poglut1	19.99	5.10208	fitted values
ENSMUSG00000034064	Poglut1	20.091	5.07323	fitted values
ENSMUSG00000034064	Poglut1	20.192	5.04394	fitted values
ENSMUSG00000034064	Poglut1	20.293	5.01424	fitted values
ENSMUSG00000034064	Poglut1	20.394	4.98417	fitted values
ENSMUSG00000034064	Poglut1	20.495	4.95378	fitted values
ENSMUSG00000034064	Poglut1	20.596	4.92311	fitted values
ENSMUSG00000034064	Poglut1	20.697	4.89221	fitted values
ENSMUSG00000034064	Poglut1	20.798	4.86112	fitted values
ENSMUSG00000034064	Poglut1	20.899	4.8299	fitted values
ENSMUSG00000034064	Poglut1	21	4.7986	fitted values

## Sheet: Fig.2D
gene_id	region	kinetic_label	group
ENSMUSG00000000058	forebrain	switcher	activated
ENSMUSG00000000078	forebrain	switcher	activated
ENSMUSG00000000085	forebrain	decelerator	activated
ENSMUSG00000000088	forebrain	accelerator	activated
ENSMUSG00000000157	forebrain	accelerator	activated
ENSMUSG00000000159	forebrain	switcher	activated
ENSMUSG00000000197	forebrain	decelerator	activated
ENSMUSG00000000215	forebrain	accelerator	activated
ENSMUSG00000000223	forebrain	decelerator	activated
ENSMUSG00000000276	forebrain	switcher	activated
ENSMUSG00000000282	forebrain	decelerator	activated
ENSMUSG00000000305	forebrain	decelerator	activated
ENSMUSG00000000308	forebrain	switcher	activated
ENSMUSG00000000318	forebrain	switcher	activated
ENSMUSG00000000326	forebrain	switcher	activated
ENSMUSG00000000355	forebrain	switcher	activated
ENSMUSG00000000374	forebrain	switcher	activated
ENSMUSG00000000394	forebrain	switcher	activated
ENSMUSG00000000411	forebrain	switcher	activated
ENSMUSG00000000416	forebrain	decelerator	activated
ENSMUSG00000000439	forebrain	switcher	activated
ENSMUSG00000000489	forebrain	accelerator	activated
ENSMUSG00000000532	forebrain	decelerator	activated
ENSMUSG00000000538	forebrain	switcher	activated
ENSMUSG00000000560	forebrain	decelerator	activated
ENSMUSG00000000581	forebrain	accelerator	activated
ENSMUSG00000000594	forebrain	switcher	activated
ENSMUSG00000000605	forebrain	switcher	activated
ENSMUSG00000000627	forebrain	switcher	activated
ENSMUSG00000000632	forebrain	decelerator	activated
ENSMUSG00000000711	forebrain	decelerator	activated
ENSMUSG00000000743	forebrain	switcher	activated
ENSMUSG00000000766	forebrain	switcher	activated
ENSMUSG00000000792	forebrain	accelerator	activated
ENSMUSG00000000794	forebrain	decelerator	activated
ENSMUSG00000000804	forebrain	decelerator	activated
ENSMUSG00000000811	forebrain	switcher	activated
ENSMUSG00000000826	forebrain	switcher	activated
ENSMUSG00000000861	forebrain	decelerator	activated
ENSMUSG00000000869	forebrain	decelerator	activated
ENSMUSG00000000876	forebrain	switcher	activated
ENSMUSG00000000889	forebrain	accelerator	activated
ENSMUSG00000000915	forebrain	switcher	activated
ENSMUSG00000000983	forebrain	switcher	activated
ENSMUSG00000001018	forebrain	switcher	activated
ENSMUSG00000001021	forebrain	accelerator	activated
ENSMUSG00000001036	forebrain	decelerator	activated
ENSMUSG00000001054	forebrain	switcher	activated
ENSMUSG00000001062	forebrain	switcher	activated
ENSMUSG00000001100	forebrain	switcher	activated
ENSMUSG00000001105	forebrain	switcher	activated
ENSMUSG00000001123	forebrain	switcher	activated
ENSMUSG00000001127	forebrain	switcher	activated
ENSMUSG00000001175	forebrain	switcher	activated
ENSMUSG00000001211	forebrain	switcher	activated
ENSMUSG00000001227	forebrain	decelerator	activated
ENSMUSG00000001240	forebrain	accelerator	activated
ENSMUSG00000001248	forebrain	decelerator	activated
ENSMUSG00000001260	forebrain	switcher	activated
ENSMUSG00000001289	forebrain	switcher	activated
ENSMUSG00000001313	forebrain	switcher	activated
ENSMUSG00000001323	forebrain	decelerator	activated
ENSMUSG00000001334	forebrain	accelerator	activated
ENSMUSG00000001366	forebrain	switcher	activated
ENSMUSG00000001376	forebrain	decelerator	activated
ENSMUSG00000001419	forebrain	switcher	activated
ENSMUSG00000001444	forebrain	accelerator	activated
ENSMUSG00000001472	forebrain	switcher	activated
ENSMUSG00000001520	forebrain	switcher	activated
ENSMUSG00000001525	forebrain	switcher	activated
ENSMUSG00000001552	forebrain	switcher	activated
ENSMUSG00000001663	forebrain	switcher	activated
ENSMUSG00000001773	forebrain	switcher	activated
ENSMUSG00000001794	forebrain	switcher	activated
ENSMUSG00000001802	forebrain	decelerator	activated
ENSMUSG00000001827	forebrain	accelerator	activated
ENSMUSG00000001844	forebrain	accelerator	activated
ENSMUSG00000001865	forebrain	accelerator	activated
ENSMUSG00000001901	forebrain	accelerator	activated
ENSMUSG00000001911	forebrain	switcher	activated
ENSMUSG00000001924	forebrain	switcher	activated
ENSMUSG00000001942	forebrain	switcher	activated
ENSMUSG00000001943	forebrain	switcher	activated
ENSMUSG00000001985	forebrain	decelerator	activated
ENSMUSG00000001986	forebrain	decelerator	activated
ENSMUSG00000001988	forebrain	switcher	activated
ENSMUSG00000001999	forebrain	switcher	activated
ENSMUSG00000002006	forebrain	decelerator	activated
ENSMUSG00000002012	forebrain	switcher	activated
ENSMUSG00000002031	forebrain	switcher	activated
ENSMUSG00000002032	forebrain	switcher	activated
ENSMUSG00000002064	forebrain	switcher	activated
ENSMUSG00000002076	forebrain	accelerator	activated
ENSMUSG00000002107	forebrain	decelerator	activated
ENSMUSG00000002257	forebrain	accelerator	activated
ENSMUSG00000002266	forebrain	switcher	activated
ENSMUSG00000002280	forebrain	switcher	activated
ENSMUSG00000002332	forebrain	switcher	activated
ENSMUSG00000002341	forebrain	decelerator	activated
ENSMUSG00000002343	forebrain	switcher	activated
ENSMUSG00000002346	forebrain	switcher	activated
ENSMUSG00000002379	forebrain	accelerator	activated
ENSMUSG00000002395	forebrain	switcher	activated
ENSMUSG00000002416	forebrain	accelerator	activated
ENSMUSG00000002475	forebrain	accelerator	activated
ENSMUSG00000002578	forebrain	decelerator	activated
ENSMUSG00000002580	forebrain	switcher	activated
ENSMUSG00000002588	forebrain	accelerator	activated
ENSMUSG00000002617	forebrain	decelerator	activated
ENSMUSG00000002661	forebrain	accelerator	activated
ENSMUSG00000002768	forebrain	switcher	activated
ENSMUSG00000002771	forebrain	accelerator	activated
ENSMUSG00000002797	forebrain	switcher	activated
ENSMUSG00000002799	forebrain	decelerator	activated
ENSMUSG00000002803	forebrain	switcher	activated
ENSMUSG00000002847	forebrain	decelerator	activated
ENSMUSG00000002981	forebrain	switcher	activated
ENSMUSG00000002985	forebrain	accelerator	activated
ENSMUSG00000002997	forebrain	switcher	activated
ENSMUSG00000003031	forebrain	decelerator	activated
ENSMUSG00000003032	forebrain	decelerator	activated
ENSMUSG00000003033	forebrain	switcher	activated
ENSMUSG00000003039	forebrain	switcher	activated
ENSMUSG00000003062	forebrain	switcher	activated
ENSMUSG00000003154	forebrain	decelerator	activated
ENSMUSG00000003206	forebrain	switcher	activated
ENSMUSG00000003269	forebrain	decelerator	activated
ENSMUSG00000003271	forebrain	switcher	activated
ENSMUSG00000003273	forebrain	switcher	activated
ENSMUSG00000003279	forebrain	switcher	activated
ENSMUSG00000003283	forebrain	accelerator	activated
ENSMUSG00000003346	forebrain	switcher	activated
ENSMUSG00000003352	forebrain	decelerator	activated
ENSMUSG00000003354	forebrain	switcher	activated
ENSMUSG00000003363	forebrain	switcher	activated
ENSMUSG00000003380	forebrain	switcher	activated
ENSMUSG00000003410	forebrain	decelerator	activated
ENSMUSG00000003411	forebrain	switcher	activated
ENSMUSG00000003420	forebrain	switcher	activated
ENSMUSG00000003469	forebrain	accelerator	activated
ENSMUSG00000003476	forebrain	accelerator	activated
ENSMUSG00000003500	forebrain	switcher	activated
ENSMUSG00000003528	forebrain	switcher	activated
ENSMUSG00000003541	forebrain	accelerator	activated
ENSMUSG00000003575	forebrain	switcher	activated
ENSMUSG00000003581	forebrain	decelerator	activated
ENSMUSG00000003657	forebrain	decelerator	activated
ENSMUSG00000003721	forebrain	switcher	activated
ENSMUSG00000003746	forebrain	switcher	activated
ENSMUSG00000003810	forebrain	decelerator	activated
ENSMUSG00000003863	forebrain	switcher	activated
ENSMUSG00000003872	forebrain	switcher	activated
ENSMUSG00000003934	forebrain	switcher	activated
ENSMUSG00000003948	forebrain	switcher	activated
ENSMUSG00000003949	forebrain	switcher	activated
ENSMUSG00000003974	forebrain	switcher	activated
ENSMUSG00000003992	forebrain	decelerator	activated
ENSMUSG00000004031	forebrain	decelerator	activated
ENSMUSG00000004035	forebrain	switcher	activated
ENSMUSG00000004110	forebrain	decelerator	activated
ENSMUSG00000004113	forebrain	switcher	activated
ENSMUSG00000004151	forebrain	decelerator	activated
ENSMUSG00000004187	forebrain	switcher	activated
ENSMUSG00000004207	forebrain	switcher	activated
ENSMUSG00000004267	forebrain	switcher	activated
ENSMUSG00000004285	forebrain	switcher	activated
ENSMUSG00000004319	forebrain	decelerator	activated
ENSMUSG00000004347	forebrain	decelerator	activated
ENSMUSG00000004360	forebrain	decelerator	activated
ENSMUSG00000004366	forebrain	decelerator	activated
ENSMUSG00000004371	forebrain	switcher	activated
ENSMUSG00000004383	forebrain	decelerator	activated
ENSMUSG00000004446	forebrain	accelerator	activated
ENSMUSG00000004473	forebrain	switcher	activated
ENSMUSG00000004508	forebrain	decelerator	activated
ENSMUSG00000004535	forebrain	switcher	activated
ENSMUSG00000004558	forebrain	switcher	activated
ENSMUSG00000004633	forebrain	decelerator	activated
ENSMUSG00000004655	forebrain	switcher	activated
ENSMUSG00000004698	forebrain	decelerator	activated
ENSMUSG00000004730	forebrain	decelerator	activated
ENSMUSG00000004771	forebrain	switcher	activated
ENSMUSG00000004791	forebrain	switcher	activated
ENSMUSG00000004798	forebrain	decelerator	activated
ENSMUSG00000004843	forebrain	accelerator	activated
ENSMUSG00000004849	forebrain	accelerator	activated
ENSMUSG00000004892	forebrain	switcher	activated
ENSMUSG00000004902	forebrain	accelerator	activated
ENSMUSG00000004933	forebrain	switcher	activated
ENSMUSG00000004937	forebrain	accelerator	activated
ENSMUSG00000004961	forebrain	switcher	activated
ENSMUSG00000005034	forebrain	switcher	activated
ENSMUSG00000005045	forebrain	switcher	activated
ENSMUSG00000005057	forebrain	decelerator	activated
ENSMUSG00000005069	forebrain	switcher	activated
ENSMUSG00000005078	forebrain	switcher	activated
ENSMUSG00000005125	forebrain	switcher	activated
ENSMUSG00000005148	forebrain	switcher	activated
ENSMUSG00000005202	forebrain	switcher	activated
ENSMUSG00000005268	forebrain	switcher	activated
ENSMUSG00000005338	forebrain	decelerator	activated
ENSMUSG00000005357	forebrain	switcher	activated
ENSMUSG00000005360	forebrain	decelerator	activated
ENSMUSG00000005362	forebrain	switcher	activated
ENSMUSG00000005442	forebrain	switcher	activated
ENSMUSG00000005447	forebrain	switcher	activated
ENSMUSG00000005510	forebrain	accelerator	activated
ENSMUSG00000005547	forebrain	accelerator	activated
ENSMUSG00000005553	forebrain	accelerator	activated
ENSMUSG00000005580	forebrain	switcher	activated
ENSMUSG00000005583	forebrain	switcher	activated
ENSMUSG00000005686	forebrain	switcher	activated
ENSMUSG00000005696	forebrain	switcher	activated
ENSMUSG00000005699	forebrain	switcher	activated
ENSMUSG00000005716	forebrain	switcher	activated
ENSMUSG00000005804	forebrain	switcher	activated
ENSMUSG00000005871	forebrain	decelerator	activated
ENSMUSG00000005873	forebrain	switcher	activated
ENSMUSG00000005881	forebrain	switcher	activated
ENSMUSG00000005892	forebrain	switcher	activated
ENSMUSG00000005950	forebrain	switcher	activated
ENSMUSG00000005951	forebrain	switcher	activated
ENSMUSG00000005952	forebrain	accelerator	activated
ENSMUSG00000005982	forebrain	switcher	activated
ENSMUSG00000005983	forebrain	switcher	activated
ENSMUSG00000005986	forebrain	switcher	activated
ENSMUSG00000006010	forebrain	switcher	activated
ENSMUSG00000006095	forebrain	switcher	activated
ENSMUSG00000006127	forebrain	switcher	activated
ENSMUSG00000006154	forebrain	decelerator	activated
ENSMUSG00000006205	forebrain	switcher	activated
ENSMUSG00000006218	forebrain	switcher	activated
ENSMUSG00000006269	forebrain	switcher	activated
ENSMUSG00000006273	forebrain	switcher	activated
ENSMUSG00000006304	forebrain	accelerator	activated
ENSMUSG00000006315	forebrain	switcher	activated
ENSMUSG00000006344	forebrain	switcher	activated
ENSMUSG00000006356	forebrain	switcher	activated
ENSMUSG00000006362	forebrain	switcher	activated
ENSMUSG00000006373	forebrain	switcher	activated
ENSMUSG00000006395	forebrain	switcher	activated
ENSMUSG00000006435	forebrain	accelerator	activated
ENSMUSG00000006462	forebrain	switcher	activated
ENSMUSG00000006476	forebrain	switcher	activated
ENSMUSG00000006522	forebrain	accelerator	activated
ENSMUSG00000006575	forebrain	switcher	activated
ENSMUSG00000006576	forebrain	switcher	activated
ENSMUSG00000006586	forebrain	decelerator	activated
ENSMUSG00000006611	forebrain	switcher	activated
ENSMUSG00000006641	forebrain	accelerator	activated
ENSMUSG00000006651	forebrain	decelerator	activated
ENSMUSG00000006675	forebrain	accelerator	activated
ENSMUSG00000006699	forebrain	switcher	activated
ENSMUSG00000006711	forebrain	switcher	activated
ENSMUSG00000006731	forebrain	switcher	activated
ENSMUSG00000006764	forebrain	accelerator	activated
ENSMUSG00000006782	forebrain	accelerator	activated
ENSMUSG00000006906	forebrain	switcher	activated
ENSMUSG00000006920	forebrain	switcher	activated
ENSMUSG00000006930	forebrain	decelerator	activated
ENSMUSG00000006941	forebrain	decelerator	activated
ENSMUSG00000006948	forebrain	accelerator	activated
ENSMUSG00000006958	forebrain	decelerator	activated
ENSMUSG00000007021	forebrain	switcher	activated
ENSMUSG00000007036	forebrain	switcher	activated
ENSMUSG00000007097	forebrain	switcher	activated
ENSMUSG00000007122	forebrain	switcher	activated
ENSMUSG00000007207	forebrain	switcher	activated
ENSMUSG00000007440	forebrain	switcher	activated
ENSMUSG00000007480	forebrain	switcher	activated
ENSMUSG00000007564	forebrain	switcher	activated
ENSMUSG00000007594	forebrain	switcher	activated
ENSMUSG00000007603	forebrain	switcher	activated
ENSMUSG00000007653	forebrain	decelerator	activated
ENSMUSG00000007655	forebrain	switcher	activated
ENSMUSG00000007659	forebrain	decelerator	activated
ENSMUSG00000007682	forebrain	switcher	activated
ENSMUSG00000007783	forebrain	decelerator	activated
ENSMUSG00000007891	forebrain	switcher	activated
ENSMUSG00000007908	forebrain	decelerator	activated
ENSMUSG00000007944	forebrain	decelerator	activated
ENSMUSG00000007950	forebrain	switcher	activated
ENSMUSG00000008035	forebrain	switcher	activated
ENSMUSG00000008036	forebrain	switcher	activated
ENSMUSG00000008136	forebrain	switcher	activated
ENSMUSG00000008140	forebrain	switcher	activated
ENSMUSG00000008153	forebrain	switcher	activated
ENSMUSG00000008167	forebrain	switcher	activated
ENSMUSG00000008206	forebrain	switcher	activated
ENSMUSG00000008301	forebrain	accelerator	activated
ENSMUSG00000008475	forebrain	switcher	activated
ENSMUSG00000008489	forebrain	decelerator	activated
ENSMUSG00000008575	forebrain	decelerator	activated
ENSMUSG00000008658	forebrain	switcher	activated
ENSMUSG00000008845	forebrain	switcher	activated
ENSMUSG00000008859	forebrain	switcher	activated
ENSMUSG00000009070	forebrain	switcher	activated
ENSMUSG00000009075	forebrain	switcher	activated
ENSMUSG00000009185	forebrain	switcher	activated
ENSMUSG00000009216	forebrain	accelerator	activated
ENSMUSG00000009281	forebrain	switcher	activated
ENSMUSG00000009292	forebrain	switcher	activated
ENSMUSG00000009376	forebrain	switcher	activated
ENSMUSG00000009378	forebrain	decelerator	activated
ENSMUSG00000009394	forebrain	switcher	activated
ENSMUSG00000009549	forebrain	switcher	activated
ENSMUSG00000009551	forebrain	decelerator	activated
ENSMUSG00000009630	forebrain	switcher	activated
ENSMUSG00000009647	forebrain	accelerator	activated
ENSMUSG00000009670	forebrain	accelerator	activated
ENSMUSG00000009681	forebrain	decelerator	activated
ENSMUSG00000009687	forebrain	switcher	activated
ENSMUSG00000009731	forebrain	switcher	activated
ENSMUSG00000009734	forebrain	switcher	activated
ENSMUSG00000009739	forebrain	decelerator	activated
ENSMUSG00000009863	forebrain	accelerator	activated
ENSMUSG00000009894	forebrain	switcher	activated
ENSMUSG00000009905	forebrain	switcher	activated
ENSMUSG00000010025	forebrain	switcher	activated
ENSMUSG00000010044	forebrain	switcher	activated
ENSMUSG00000010045	forebrain	decelerator	activated
ENSMUSG00000010054	forebrain	switcher	activated
ENSMUSG00000010057	forebrain	switcher	activated
ENSMUSG00000010064	forebrain	switcher	activated
ENSMUSG00000010066	forebrain	decelerator	activated
ENSMUSG00000010086	forebrain	decelerator	activated
ENSMUSG00000010095	forebrain	accelerator	activated
ENSMUSG00000010122	forebrain	accelerator	activated
ENSMUSG00000010136	forebrain	switcher	activated
ENSMUSG00000010154	forebrain	decelerator	activated
ENSMUSG00000010307	forebrain	switcher	activated
ENSMUSG00000010592	forebrain	accelerator	activated
ENSMUSG00000010607	forebrain	switcher	activated
ENSMUSG00000010609	forebrain	switcher	activated
ENSMUSG00000010721	forebrain	switcher	activated
ENSMUSG00000010803	forebrain	switcher	activated
ENSMUSG00000010914	forebrain	switcher	activated
ENSMUSG00000011154	forebrain	accelerator	activated
ENSMUSG00000011305	forebrain	accelerator	activated
ENSMUSG00000011463	forebrain	switcher	activated
ENSMUSG00000011589	forebrain	switcher	activated
ENSMUSG00000011751	forebrain	switcher	activated
ENSMUSG00000011832	forebrain	decelerator	activated
ENSMUSG00000012126	forebrain	switcher	activated
ENSMUSG00000012640	forebrain	decelerator	activated
ENSMUSG00000013033	forebrain	decelerator	activated
ENSMUSG00000013150	forebrain	decelerator	activated
ENSMUSG00000013160	forebrain	switcher	activated
ENSMUSG00000013236	forebrain	switcher	activated
ENSMUSG00000013275	forebrain	switcher	activated
ENSMUSG00000013367	forebrain	decelerator	activated
ENSMUSG00000013419	forebrain	decelerator	activated
ENSMUSG00000013483	forebrain	switcher	activated
ENSMUSG00000013495	forebrain	switcher	activated
ENSMUSG00000013523	forebrain	switcher	activated
ENSMUSG00000013539	forebrain	switcher	activated
ENSMUSG00000013584	forebrain	switcher	activated
ENSMUSG00000013622	forebrain	switcher	activated
ENSMUSG00000013662	forebrain	decelerator	activated
ENSMUSG00000013698	forebrain	decelerator	activated
ENSMUSG00000013766	forebrain	switcher	activated
ENSMUSG00000013921	forebrain	decelerator	activated
ENSMUSG00000013997	forebrain	switcher	activated
ENSMUSG00000014077	forebrain	switcher	activated
ENSMUSG00000014158	forebrain	accelerator	activated
ENSMUSG00000014164	forebrain	switcher	activated
ENSMUSG00000014232	forebrain	switcher	activated
ENSMUSG00000014301	forebrain	switcher	activated
ENSMUSG00000014313	forebrain	accelerator	activated
ENSMUSG00000014353	forebrain	switcher	activated
ENSMUSG00000014402	forebrain	switcher	activated
ENSMUSG00000014542	forebrain	switcher	activated
ENSMUSG00000014601	forebrain	decelerator	activated
ENSMUSG00000014602	forebrain	decelerator	activated
ENSMUSG00000014606	forebrain	switcher	activated
ENSMUSG00000014609	forebrain	accelerator	activated
ENSMUSG00000014686	forebrain	switcher	activated
ENSMUSG00000014763	forebrain	switcher	activated
ENSMUSG00000014813	forebrain	switcher	activated
ENSMUSG00000014837	forebrain	switcher	activated
ENSMUSG00000014846	forebrain	switcher	activated
ENSMUSG00000014852	forebrain	accelerator	activated
ENSMUSG00000014905	forebrain	decelerator	activated
ENSMUSG00000015001	forebrain	switcher	activated
ENSMUSG00000015013	forebrain	switcher	activated
ENSMUSG00000015085	forebrain	switcher	activated
ENSMUSG00000015090	forebrain	switcher	activated
ENSMUSG00000015093	forebrain	switcher	activated
ENSMUSG00000015094	forebrain	decelerator	activated
ENSMUSG00000015149	forebrain	switcher	activated
ENSMUSG00000015214	forebrain	switcher	activated
ENSMUSG00000015222	forebrain	switcher	activated
ENSMUSG00000015224	forebrain	switcher	activated
ENSMUSG00000015243	forebrain	decelerator	activated
ENSMUSG00000015247	forebrain	switcher	activated
ENSMUSG00000015291	forebrain	decelerator	activated
ENSMUSG00000015355	forebrain	switcher	activated
ENSMUSG00000015377	forebrain	switcher	activated
ENSMUSG00000015396	forebrain	accelerator	activated
ENSMUSG00000015467	forebrain	switcher	activated
ENSMUSG00000015476	forebrain	decelerator	activated
ENSMUSG00000015478	forebrain	switcher	activated
ENSMUSG00000015501	forebrain	decelerator	activated
ENSMUSG00000015536	forebrain	decelerator	activated
ENSMUSG00000015599	forebrain	decelerator	activated
ENSMUSG00000015709	forebrain	switcher	activated
ENSMUSG00000015711	forebrain	switcher	activated
ENSMUSG00000015733	forebrain	switcher	activated
ENSMUSG00000015747	forebrain	switcher	activated
ENSMUSG00000015766	forebrain	switcher	activated
ENSMUSG00000015776	forebrain	switcher	activated
ENSMUSG00000015790	forebrain	switcher	activated
ENSMUSG00000015812	forebrain	decelerator	activated
ENSMUSG00000015829	forebrain	switcher	activated
ENSMUSG00000015837	forebrain	switcher	activated
ENSMUSG00000015843	forebrain	switcher	activated
ENSMUSG00000015852	forebrain	decelerator	activated
ENSMUSG00000015879	forebrain	decelerator	activated
ENSMUSG00000015882	forebrain	switcher	activated
ENSMUSG00000015932	forebrain	decelerator	activated
ENSMUSG00000015944	forebrain	decelerator	activated
ENSMUSG00000015968	forebrain	switcher	activated
ENSMUSG00000015981	forebrain	switcher	activated
ENSMUSG00000016024	forebrain	accelerator	activated
ENSMUSG00000016150	forebrain	switcher	activated
ENSMUSG00000016179	forebrain	switcher	activated
ENSMUSG00000016194	forebrain	switcher	activated
ENSMUSG00000016262	forebrain	decelerator	activated
ENSMUSG00000016346	forebrain	decelerator	activated
ENSMUSG00000016349	forebrain	switcher	activated
ENSMUSG00000016386	forebrain	switcher	activated
ENSMUSG00000016427	forebrain	accelerator	activated
ENSMUSG00000016495	forebrain	decelerator	activated
ENSMUSG00000016541	forebrain	switcher	activated
ENSMUSG00000016559	forebrain	switcher	activated
ENSMUSG00000017007	forebrain	switcher	activated
ENSMUSG00000017057	forebrain	switcher	activated
ENSMUSG00000017132	forebrain	switcher	activated
ENSMUSG00000017288	forebrain	switcher	activated
ENSMUSG00000017291	forebrain	switcher	activated
ENSMUSG00000017344	forebrain	switcher	activated
ENSMUSG00000017390	forebrain	switcher	activated
ENSMUSG00000017400	forebrain	decelerator	activated
ENSMUSG00000017412	forebrain	decelerator	activated
ENSMUSG00000017417	forebrain	switcher	activated
ENSMUSG00000017446	forebrain	switcher	activated
ENSMUSG00000017466	forebrain	switcher	activated
ENSMUSG00000017631	forebrain	decelerator	activated
ENSMUSG00000017721	forebrain	switcher	activated
ENSMUSG00000017734	forebrain	switcher	activated
ENSMUSG00000017737	forebrain	switcher	activated
ENSMUSG00000017740	forebrain	switcher	activated
ENSMUSG00000017801	forebrain	switcher	activated
ENSMUSG00000017831	forebrain	decelerator	activated
ENSMUSG00000017943	forebrain	decelerator	activated
ENSMUSG00000017978	forebrain	decelerator	activated
ENSMUSG00000018012	forebrain	switcher	activated
ENSMUSG00000018102	forebrain	switcher	activated
ENSMUSG00000018126	forebrain	accelerator	activated
ENSMUSG00000018196	forebrain	switcher	activated
ENSMUSG00000018217	forebrain	switcher	activated
ENSMUSG00000018238	forebrain	switcher	activated
ENSMUSG00000018326	forebrain	switcher	activated
ENSMUSG00000018347	forebrain	switcher	activated
ENSMUSG00000018395	forebrain	switcher	activated
ENSMUSG00000018411	forebrain	decelerator	activated
ENSMUSG00000018427	forebrain	switcher	activated
ENSMUSG00000018428	forebrain	switcher	activated
ENSMUSG00000018451	forebrain	switcher	activated
ENSMUSG00000018459	forebrain	switcher	activated
ENSMUSG00000018470	forebrain	switcher	activated
ENSMUSG00000018474	forebrain	switcher	activated
ENSMUSG00000018479	forebrain	accelerator	activated
ENSMUSG00000018507	forebrain	switcher	activated
ENSMUSG00000018509	forebrain	switcher	activated
ENSMUSG00000018547	forebrain	switcher	activated
ENSMUSG00000018567	forebrain	decelerator	activated
ENSMUSG00000018574	forebrain	switcher	activated
ENSMUSG00000018589	forebrain	switcher	activated
ENSMUSG00000018599	forebrain	switcher	activated
ENSMUSG00000018634	forebrain	switcher	activated
ENSMUSG00000018648	forebrain	switcher	activated
ENSMUSG00000018736	forebrain	switcher	activated
ENSMUSG00000018750	forebrain	decelerator	activated
ENSMUSG00000018752	forebrain	switcher	activated
ENSMUSG00000018774	forebrain	accelerator	activated
ENSMUSG00000018796	forebrain	accelerator	activated
ENSMUSG00000018800	forebrain	switcher	activated
ENSMUSG00000018822	forebrain	accelerator	activated
ENSMUSG00000018830	forebrain	switcher	activated
ENSMUSG00000018845	forebrain	switcher	activated
ENSMUSG00000018862	forebrain	accelerator	activated
ENSMUSG00000018865	forebrain	switcher	activated
ENSMUSG00000018900	forebrain	switcher	activated
ENSMUSG00000018919	forebrain	accelerator	activated
ENSMUSG00000018920	forebrain	switcher	activated
ENSMUSG00000018965	forebrain	switcher	activated
ENSMUSG00000019066	forebrain	decelerator	activated
ENSMUSG00000019082	forebrain	switcher	activated
ENSMUSG00000019087	forebrain	switcher	activated
ENSMUSG00000019102	forebrain	switcher	activated
ENSMUSG00000019122	forebrain	accelerator	activated
ENSMUSG00000019124	forebrain	switcher	activated
ENSMUSG00000019132	forebrain	decelerator	activated
ENSMUSG00000019146	forebrain	switcher	activated
ENSMUSG00000019188	forebrain	switcher	activated
ENSMUSG00000019194	forebrain	accelerator	activated
ENSMUSG00000019210	forebrain	switcher	activated
ENSMUSG00000019235	forebrain	switcher	activated
ENSMUSG00000019302	forebrain	switcher	activated
ENSMUSG00000019359	forebrain	decelerator	activated
ENSMUSG00000019370	forebrain	decelerator	activated
ENSMUSG00000019428	forebrain	switcher	activated
ENSMUSG00000019429	forebrain	accelerator	activated
ENSMUSG00000019478	forebrain	accelerator	activated
ENSMUSG00000019489	forebrain	accelerator	activated
ENSMUSG00000019505	forebrain	switcher	activated
ENSMUSG00000019577	forebrain	switcher	activated
ENSMUSG00000019578	forebrain	switcher	activated
ENSMUSG00000019590	forebrain	switcher	activated
ENSMUSG00000019689	forebrain	accelerator	activated
ENSMUSG00000019699	forebrain	decelerator	activated
ENSMUSG00000019718	forebrain	switcher	activated
ENSMUSG00000019768	forebrain	accelerator	activated
ENSMUSG00000019772	forebrain	switcher	activated
ENSMUSG00000019775	forebrain	switcher	activated
ENSMUSG00000019785	forebrain	switcher	activated
ENSMUSG00000019787	forebrain	accelerator	activated
ENSMUSG00000019795	forebrain	switcher	activated
ENSMUSG00000019796	forebrain	decelerator	activated
ENSMUSG00000019797	forebrain	accelerator	activated
ENSMUSG00000019804	forebrain	accelerator	activated
ENSMUSG00000019806	forebrain	switcher	activated
ENSMUSG00000019809	forebrain	decelerator	activated
ENSMUSG00000019828	forebrain	switcher	activated
ENSMUSG00000019831	forebrain	accelerator	activated
ENSMUSG00000019841	forebrain	decelerator	activated
ENSMUSG00000019843	forebrain	decelerator	activated
ENSMUSG00000019848	forebrain	accelerator	activated
ENSMUSG00000019852	forebrain	decelerator	activated
ENSMUSG00000019865	forebrain	switcher	activated
ENSMUSG00000019868	forebrain	decelerator	activated
ENSMUSG00000019872	forebrain	switcher	activated
ENSMUSG00000019874	forebrain	decelerator	activated
ENSMUSG00000019877	forebrain	switcher	activated
ENSMUSG00000019888	forebrain	decelerator	activated
ENSMUSG00000019890	forebrain	switcher	activated
ENSMUSG00000019894	forebrain	switcher	activated
ENSMUSG00000019906	forebrain	decelerator	activated
ENSMUSG00000019923	forebrain	switcher	activated
ENSMUSG00000019927	forebrain	decelerator	activated
ENSMUSG00000019929	forebrain	decelerator	activated
ENSMUSG00000019943	forebrain	switcher	activated
ENSMUSG00000019945	forebrain	switcher	activated
ENSMUSG00000019948	forebrain	switcher	activated
ENSMUSG00000019966	forebrain	switcher	activated
ENSMUSG00000019970	forebrain	accelerator	activated
ENSMUSG00000019986	forebrain	switcher	activated
ENSMUSG00000019998	forebrain	switcher	activated
ENSMUSG00000020014	forebrain	switcher	activated
ENSMUSG00000020015	forebrain	decelerator	activated
ENSMUSG00000020023	forebrain	decelerator	activated
ENSMUSG00000020027	forebrain	switcher	activated
ENSMUSG00000020034	forebrain	decelerator	activated
ENSMUSG00000020042	forebrain	decelerator	activated
ENSMUSG00000020061	forebrain	switcher	activated
ENSMUSG00000020067	forebrain	accelerator	activated
ENSMUSG00000020070	forebrain	switcher	activated
ENSMUSG00000020077	forebrain	switcher	activated
ENSMUSG00000020083	forebrain	switcher	activated
ENSMUSG00000020090	forebrain	accelerator	activated
ENSMUSG00000020096	forebrain	switcher	activated
ENSMUSG00000020101	forebrain	switcher	activated
ENSMUSG00000020102	forebrain	switcher	activated
ENSMUSG00000020111	forebrain	decelerator	activated
ENSMUSG00000020121	forebrain	decelerator	activated
ENSMUSG00000020123	forebrain	switcher	activated
ENSMUSG00000020135	forebrain	switcher	activated
ENSMUSG00000020142	forebrain	switcher	activated
ENSMUSG00000020149	forebrain	decelerator	activated
ENSMUSG00000020151	forebrain	switcher	activated
ENSMUSG00000020173	forebrain	switcher	activated
ENSMUSG00000020175	forebrain	accelerator	activated
ENSMUSG00000020177	forebrain	switcher	activated
ENSMUSG00000020178	forebrain	switcher	activated
ENSMUSG00000020181	forebrain	decelerator	activated
ENSMUSG00000020189	forebrain	switcher	activated
ENSMUSG00000020198	forebrain	decelerator	activated
ENSMUSG00000020205	forebrain	switcher	activated
ENSMUSG00000020230	forebrain	decelerator	activated
ENSMUSG00000020251	forebrain	switcher	activated
ENSMUSG00000020256	forebrain	decelerator	activated
ENSMUSG00000020262	forebrain	switcher	activated
ENSMUSG00000020267	forebrain	accelerator	activated
ENSMUSG00000020268	forebrain	switcher	activated
ENSMUSG00000020295	forebrain	switcher	activated
ENSMUSG00000020297	forebrain	switcher	activated
ENSMUSG00000020299	forebrain	switcher	activated
ENSMUSG00000020300	forebrain	decelerator	activated
ENSMUSG00000020308	forebrain	switcher	activated
ENSMUSG00000020309	forebrain	switcher	activated
ENSMUSG00000020315	forebrain	decelerator	activated
ENSMUSG00000020323	forebrain	switcher	activated
ENSMUSG00000020327	forebrain	accelerator	activated
ENSMUSG00000020331	forebrain	switcher	activated
ENSMUSG00000020333	forebrain	switcher	activated
ENSMUSG00000020334	forebrain	accelerator	activated
ENSMUSG00000020335	forebrain	decelerator	activated
ENSMUSG00000020340	forebrain	decelerator	activated
ENSMUSG00000020366	forebrain	decelerator	activated
ENSMUSG00000020374	forebrain	switcher	activated
ENSMUSG00000020377	forebrain	switcher	activated
ENSMUSG00000020386	forebrain	accelerator	activated
ENSMUSG00000020389	forebrain	switcher	activated
ENSMUSG00000020396	forebrain	accelerator	activated
ENSMUSG00000020400	forebrain	switcher	activated
ENSMUSG00000020402	forebrain	switcher	activated
ENSMUSG00000020409	forebrain	switcher	activated
ENSMUSG00000020431	forebrain	switcher	activated
ENSMUSG00000020435	forebrain	switcher	activated
ENSMUSG00000020436	forebrain	decelerator	activated
ENSMUSG00000020440	forebrain	switcher	activated
ENSMUSG00000020444	forebrain	accelerator	activated
ENSMUSG00000020451	forebrain	decelerator	activated
ENSMUSG00000020458	forebrain	switcher	activated
ENSMUSG00000020462	forebrain	switcher	activated
ENSMUSG00000020477	forebrain	accelerator	activated
ENSMUSG00000020486	forebrain	switcher	activated
ENSMUSG00000020496	forebrain	decelerator	activated
ENSMUSG00000020515	forebrain	switcher	activated
ENSMUSG00000020524	forebrain	switcher	activated
ENSMUSG00000020528	forebrain	switcher	activated
ENSMUSG00000020547	forebrain	switcher	activated
ENSMUSG00000020562	forebrain	switcher	activated
ENSMUSG00000020564	forebrain	decelerator	activated
ENSMUSG00000020566	forebrain	switcher	activated
ENSMUSG00000020577	forebrain	switcher	activated
ENSMUSG00000020585	forebrain	switcher	activated
ENSMUSG00000020589	forebrain	switcher	activated
ENSMUSG00000020590	forebrain	decelerator	activated
ENSMUSG00000020591	forebrain	accelerator	activated
ENSMUSG00000020593	forebrain	decelerator	activated
ENSMUSG00000020598	forebrain	decelerator	activated
ENSMUSG00000020599	forebrain	switcher	activated
ENSMUSG00000020601	forebrain	decelerator	activated
ENSMUSG00000020604	forebrain	switcher	activated
ENSMUSG00000020607	forebrain	decelerator	activated
ENSMUSG00000020612	forebrain	decelerator	activated
ENSMUSG00000020614	forebrain	accelerator	activated
ENSMUSG00000020620	forebrain	decelerator	activated
ENSMUSG00000020621	forebrain	switcher	activated
ENSMUSG00000020627	forebrain	decelerator	activated
ENSMUSG00000020635	forebrain	switcher	activated
ENSMUSG00000020638	forebrain	switcher	activated
ENSMUSG00000020639	forebrain	decelerator	activated
ENSMUSG00000020641	forebrain	accelerator	activated
ENSMUSG00000020644	forebrain	switcher	activated
ENSMUSG00000020646	forebrain	decelerator	activated
ENSMUSG00000020647	forebrain	decelerator	activated
ENSMUSG00000020651	forebrain	switcher	activated
ENSMUSG00000020653	forebrain	switcher	activated
ENSMUSG00000020654	forebrain	decelerator	activated
ENSMUSG00000020656	forebrain	accelerator	activated
ENSMUSG00000020658	forebrain	switcher	activated
ENSMUSG00000020668	forebrain	decelerator	activated
ENSMUSG00000020669	forebrain	switcher	activated
ENSMUSG00000020671	forebrain	decelerator	activated
ENSMUSG00000020672	forebrain	switcher	activated
ENSMUSG00000020673	forebrain	switcher	activated
ENSMUSG00000020679	forebrain	switcher	activated
ENSMUSG00000020681	forebrain	switcher	activated
ENSMUSG00000020684	forebrain	switcher	activated
ENSMUSG00000020686	forebrain	switcher	activated
ENSMUSG00000020701	forebrain	switcher	activated
ENSMUSG00000020704	forebrain	switcher	activated
ENSMUSG00000020709	forebrain	switcher	activated
ENSMUSG00000020722	forebrain	accelerator	activated
ENSMUSG00000020723	forebrain	decelerator	activated
ENSMUSG00000020733	forebrain	accelerator	activated
ENSMUSG00000020734	forebrain	switcher	activated
ENSMUSG00000020737	forebrain	switcher	activated
ENSMUSG00000020744	forebrain	switcher	activated
ENSMUSG00000020773	forebrain	switcher	activated
ENSMUSG00000020774	forebrain	switcher	activated
ENSMUSG00000020777	forebrain	decelerator	activated
ENSMUSG00000020778	forebrain	switcher	activated
ENSMUSG00000020785	forebrain	switcher	activated
ENSMUSG00000020792	forebrain	switcher	activated
ENSMUSG00000020799	forebrain	switcher	activated
ENSMUSG00000020804	forebrain	accelerator	activated
ENSMUSG00000020805	forebrain	accelerator	activated
ENSMUSG00000020810	forebrain	switcher	activated
ENSMUSG00000020817	forebrain	switcher	activated
ENSMUSG00000020818	forebrain	switcher	activated
ENSMUSG00000020828	forebrain	switcher	activated
ENSMUSG00000020834	forebrain	switcher	activated
ENSMUSG00000020838	forebrain	accelerator	activated
ENSMUSG00000020848	forebrain	switcher	activated
ENSMUSG00000020867	forebrain	accelerator	activated
ENSMUSG00000020873	forebrain	switcher	activated
ENSMUSG00000020882	forebrain	decelerator	activated
ENSMUSG00000020884	forebrain	accelerator	activated
ENSMUSG00000020889	forebrain	switcher	activated
ENSMUSG00000020890	forebrain	switcher	activated
ENSMUSG00000020891	forebrain	accelerator	activated
ENSMUSG00000020892	forebrain	switcher	activated
ENSMUSG00000020894	forebrain	switcher	activated
ENSMUSG00000020903	forebrain	switcher	activated
ENSMUSG00000020904	forebrain	switcher	activated
ENSMUSG00000020905	forebrain	switcher	activated
ENSMUSG00000020912	forebrain	switcher	activated
ENSMUSG00000020928	forebrain	switcher	activated
ENSMUSG00000020932	forebrain	accelerator	activated
ENSMUSG00000020940	forebrain	accelerator	activated
ENSMUSG00000020948	forebrain	switcher	activated
ENSMUSG00000020950	forebrain	decelerator	activated
ENSMUSG00000020953	forebrain	decelerator	activated
ENSMUSG00000020963	forebrain	switcher	activated
ENSMUSG00000020978	forebrain	decelerator	activated
ENSMUSG00000020986	forebrain	decelerator	activated
ENSMUSG00000020990	forebrain	switcher	activated
ENSMUSG00000020992	forebrain	switcher	activated
ENSMUSG00000020993	forebrain	decelerator	activated
ENSMUSG00000021025	forebrain	switcher	activated
ENSMUSG00000021032	forebrain	accelerator	activated
ENSMUSG00000021033	forebrain	accelerator	activated
ENSMUSG00000021036	forebrain	accelerator	activated
ENSMUSG00000021044	forebrain	switcher	activated
ENSMUSG00000021054	forebrain	decelerator	activated
ENSMUSG00000021062	forebrain	switcher	activated
ENSMUSG00000021065	forebrain	accelerator	activated
ENSMUSG00000021066	forebrain	switcher	activated
ENSMUSG00000021071	forebrain	switcher	activated
ENSMUSG00000021079	forebrain	accelerator	activated
ENSMUSG00000021087	forebrain	decelerator	activated
ENSMUSG00000021091	forebrain	switcher	activated
ENSMUSG00000021094	forebrain	accelerator	activated
ENSMUSG00000021114	forebrain	switcher	activated
ENSMUSG00000021124	forebrain	switcher	activated
ENSMUSG00000021125	forebrain	decelerator	activated
ENSMUSG00000021156	forebrain	decelerator	activated
ENSMUSG00000021180	forebrain	decelerator	activated
ENSMUSG00000021185	forebrain	decelerator	activated
ENSMUSG00000021190	forebrain	switcher	activated
ENSMUSG00000021194	forebrain	decelerator	activated
ENSMUSG00000021196	forebrain	decelerator	activated
ENSMUSG00000021198	forebrain	decelerator	activated
ENSMUSG00000021200	forebrain	accelerator	activated
ENSMUSG00000021203	forebrain	decelerator	activated
ENSMUSG00000021213	forebrain	switcher	activated
ENSMUSG00000021214	forebrain	accelerator	activated
ENSMUSG00000021217	forebrain	decelerator	activated
ENSMUSG00000021219	forebrain	switcher	activated
ENSMUSG00000021221	forebrain	decelerator	activated
ENSMUSG00000021222	forebrain	switcher	activated
ENSMUSG00000021223	forebrain	switcher	activated
ENSMUSG00000021228	forebrain	switcher	activated
ENSMUSG00000021234	forebrain	switcher	activated
ENSMUSG00000021238	forebrain	decelerator	activated
ENSMUSG00000021250	forebrain	accelerator	activated
ENSMUSG00000021256	forebrain	decelerator	activated
ENSMUSG00000021259	forebrain	accelerator	activated
ENSMUSG00000021262	forebrain	decelerator	activated
ENSMUSG00000021265	forebrain	switcher	activated
ENSMUSG00000021268	forebrain	decelerator	activated
ENSMUSG00000021273	forebrain	switcher	activated
ENSMUSG00000021278	forebrain	switcher	activated
ENSMUSG00000021285	forebrain	switcher	activated
ENSMUSG00000021288	forebrain	decelerator	activated
ENSMUSG00000021294	forebrain	switcher	activated
ENSMUSG00000021301	forebrain	decelerator	activated
ENSMUSG00000021302	forebrain	decelerator	activated
ENSMUSG00000021303	forebrain	switcher	activated
ENSMUSG00000021313	forebrain	decelerator	activated
ENSMUSG00000021314	forebrain	switcher	activated
ENSMUSG00000021337	forebrain	decelerator	activated
ENSMUSG00000021340	forebrain	switcher	activated
ENSMUSG00000021357	forebrain	decelerator	activated
ENSMUSG00000021367	forebrain	switcher	activated
ENSMUSG00000021373	forebrain	switcher	activated
ENSMUSG00000021395	forebrain	decelerator	activated
ENSMUSG00000021396	forebrain	accelerator	activated
ENSMUSG00000021400	forebrain	decelerator	activated
ENSMUSG00000021420	forebrain	decelerator	activated
ENSMUSG00000021423	forebrain	accelerator	activated
ENSMUSG00000021451	forebrain	switcher	activated
ENSMUSG00000021456	forebrain	accelerator	activated
ENSMUSG00000021460	forebrain	switcher	activated
ENSMUSG00000021476	forebrain	accelerator	activated
ENSMUSG00000021478	forebrain	switcher	activated
ENSMUSG00000021483	forebrain	switcher	activated
ENSMUSG00000021492	forebrain	accelerator	activated
ENSMUSG00000021497	forebrain	switcher	activated
ENSMUSG00000021501	forebrain	switcher	activated
ENSMUSG00000021508	forebrain	switcher	activated
ENSMUSG00000021518	forebrain	switcher	activated
ENSMUSG00000021534	forebrain	accelerator	activated
ENSMUSG00000021536	forebrain	switcher	activated
ENSMUSG00000021537	forebrain	switcher	activated
ENSMUSG00000021541	forebrain	decelerator	activated
ENSMUSG00000021557	forebrain	switcher	activated
ENSMUSG00000021559	forebrain	switcher	activated
ENSMUSG00000021573	forebrain	decelerator	activated
ENSMUSG00000021587	forebrain	decelerator	activated
ENSMUSG00000021590	forebrain	switcher	activated
ENSMUSG00000021591	forebrain	accelerator	activated
ENSMUSG00000021615	forebrain	decelerator	activated
ENSMUSG00000021638	forebrain	switcher	activated
ENSMUSG00000021643	forebrain	decelerator	activated
ENSMUSG00000021661	forebrain	decelerator	activated
ENSMUSG00000021662	forebrain	switcher	activated
ENSMUSG00000021665	forebrain	switcher	activated
ENSMUSG00000021684	forebrain	switcher	activated
ENSMUSG00000021687	forebrain	decelerator	activated
ENSMUSG00000021690	forebrain	decelerator	activated
ENSMUSG00000021693	forebrain	decelerator	activated
ENSMUSG00000021696	forebrain	switcher	activated
ENSMUSG00000021699	forebrain	decelerator	activated
ENSMUSG00000021700	forebrain	decelerator	activated
ENSMUSG00000021701	forebrain	switcher	activated
ENSMUSG00000021708	forebrain	switcher	activated
ENSMUSG00000021710	forebrain	switcher	activated
ENSMUSG00000021712	forebrain	decelerator	activated
ENSMUSG00000021719	forebrain	switcher	activated
ENSMUSG00000021720	forebrain	switcher	activated
ENSMUSG00000021721	forebrain	switcher	activated
ENSMUSG00000021730	forebrain	switcher	activated
ENSMUSG00000021748	forebrain	switcher	activated
ENSMUSG00000021751	forebrain	accelerator	activated
ENSMUSG00000021752	forebrain	switcher	activated
ENSMUSG00000021759	forebrain	switcher	activated
ENSMUSG00000021764	forebrain	switcher	activated
ENSMUSG00000021770	forebrain	switcher	activated
ENSMUSG00000021772	forebrain	switcher	activated
ENSMUSG00000021773	forebrain	switcher	activated
ENSMUSG00000021785	forebrain	switcher	activated
ENSMUSG00000021794	forebrain	switcher	activated
ENSMUSG00000021795	forebrain	accelerator	activated
ENSMUSG00000021798	forebrain	switcher	activated
ENSMUSG00000021803	forebrain	switcher	activated
ENSMUSG00000021816	forebrain	decelerator	activated
ENSMUSG00000021820	forebrain	switcher	activated
ENSMUSG00000021830	forebrain	decelerator	activated
ENSMUSG00000021852	forebrain	switcher	activated
ENSMUSG00000021876	forebrain	switcher	activated
ENSMUSG00000021877	forebrain	switcher	activated
ENSMUSG00000021879	forebrain	switcher	activated
ENSMUSG00000021880	forebrain	accelerator	activated
ENSMUSG00000021892	forebrain	switcher	activated
ENSMUSG00000021893	forebrain	decelerator	activated
ENSMUSG00000021895	forebrain	switcher	activated
ENSMUSG00000021900	forebrain	switcher	activated
ENSMUSG00000021903	forebrain	switcher	activated
ENSMUSG00000021917	forebrain	accelerator	activated
ENSMUSG00000021930	forebrain	switcher	activated
ENSMUSG00000021933	forebrain	decelerator	activated
ENSMUSG00000021936	forebrain	decelerator	activated
ENSMUSG00000021939	forebrain	switcher	activated
ENSMUSG00000021943	forebrain	accelerator	activated
ENSMUSG00000021947	forebrain	accelerator	activated
ENSMUSG00000021953	forebrain	accelerator	activated
ENSMUSG00000021974	forebrain	switcher	activated
ENSMUSG00000021982	forebrain	switcher	activated
ENSMUSG00000021983	forebrain	decelerator	activated
ENSMUSG00000021987	forebrain	decelerator	activated
ENSMUSG00000021991	forebrain	decelerator	activated
ENSMUSG00000022010	forebrain	decelerator	activated
ENSMUSG00000022012	forebrain	decelerator	activated
ENSMUSG00000022014	forebrain	switcher	activated
ENSMUSG00000022016	forebrain	switcher	activated
ENSMUSG00000022019	forebrain	decelerator	activated
ENSMUSG00000022026	forebrain	switcher	activated
ENSMUSG00000022037	forebrain	switcher	activated
ENSMUSG00000022041	forebrain	switcher	activated
ENSMUSG00000022043	forebrain	switcher	activated
ENSMUSG00000022044	forebrain	switcher	activated
ENSMUSG00000022048	forebrain	switcher	activated
ENSMUSG00000022051	forebrain	switcher	activated
ENSMUSG00000022054	forebrain	decelerator	activated
ENSMUSG00000022055	forebrain	decelerator	activated
ENSMUSG00000022066	forebrain	accelerator	activated
ENSMUSG00000022076	forebrain	switcher	activated
ENSMUSG00000022085	forebrain	switcher	activated
ENSMUSG00000022092	forebrain	switcher	activated
ENSMUSG00000022096	forebrain	decelerator	activated
ENSMUSG00000022099	forebrain	switcher	activated
ENSMUSG00000022103	forebrain	switcher	activated
ENSMUSG00000022108	forebrain	switcher	activated
ENSMUSG00000022112	forebrain	accelerator	activated
ENSMUSG00000022114	forebrain	accelerator	activated
ENSMUSG00000022124	forebrain	switcher	activated
ENSMUSG00000022146	forebrain	decelerator	activated
ENSMUSG00000022151	forebrain	switcher	activated
ENSMUSG00000022159	forebrain	decelerator	activated
ENSMUSG00000022174	forebrain	accelerator	activated
ENSMUSG00000022180	forebrain	switcher	activated
ENSMUSG00000022184	forebrain	decelerator	activated
ENSMUSG00000022186	forebrain	decelerator	activated
ENSMUSG00000022199	forebrain	switcher	activated
ENSMUSG00000022208	forebrain	decelerator	activated
ENSMUSG00000022211	forebrain	decelerator	activated
ENSMUSG00000022212	forebrain	switcher	activated
ENSMUSG00000022214	forebrain	switcher	activated
ENSMUSG00000022216	forebrain	switcher	activated
ENSMUSG00000022217	forebrain	switcher	activated
ENSMUSG00000022223	forebrain	switcher	activated
ENSMUSG00000022225	forebrain	accelerator	activated
ENSMUSG00000022235	forebrain	switcher	activated
ENSMUSG00000022237	forebrain	accelerator	activated
ENSMUSG00000022240	forebrain	decelerator	activated
ENSMUSG00000022262	forebrain	decelerator	activated
ENSMUSG00000022265	forebrain	switcher	activated
ENSMUSG00000022269	forebrain	decelerator	activated
ENSMUSG00000022270	forebrain	switcher	activated
ENSMUSG00000022285	forebrain	switcher	activated
ENSMUSG00000022292	forebrain	decelerator	activated
ENSMUSG00000022295	forebrain	switcher	activated
ENSMUSG00000022296	forebrain	switcher	activated
ENSMUSG00000022305	forebrain	switcher	activated
ENSMUSG00000022306	forebrain	decelerator	activated
ENSMUSG00000022307	forebrain	decelerator	activated
ENSMUSG00000022309	forebrain	accelerator	activated
ENSMUSG00000022311	forebrain	decelerator	activated
ENSMUSG00000022321	forebrain	switcher	activated
ENSMUSG00000022324	forebrain	accelerator	activated
ENSMUSG00000022332	forebrain	decelerator	activated
ENSMUSG00000022340	forebrain	switcher	activated
ENSMUSG00000022342	forebrain	switcher	activated
ENSMUSG00000022353	forebrain	decelerator	activated
ENSMUSG00000022354	forebrain	accelerator	activated
ENSMUSG00000022358	forebrain	switcher	activated
ENSMUSG00000022372	forebrain	switcher	activated
ENSMUSG00000022375	forebrain	switcher	activated
ENSMUSG00000022376	forebrain	switcher	activated
ENSMUSG00000022378	forebrain	switcher	activated
ENSMUSG00000022383	forebrain	switcher	activated
ENSMUSG00000022404	forebrain	decelerator	activated
ENSMUSG00000022415	forebrain	switcher	activated
ENSMUSG00000022416	forebrain	switcher	activated
ENSMUSG00000022419	forebrain	switcher	activated
ENSMUSG00000022420	forebrain	switcher	activated
ENSMUSG00000022421	forebrain	switcher	activated
ENSMUSG00000022425	forebrain	switcher	activated
ENSMUSG00000022428	forebrain	switcher	activated
ENSMUSG00000022435	forebrain	switcher	activated
ENSMUSG00000022441	forebrain	switcher	activated
ENSMUSG00000022442	forebrain	decelerator	activated
ENSMUSG00000022450	forebrain	switcher	activated
ENSMUSG00000022452	forebrain	decelerator	activated
ENSMUSG00000022453	forebrain	accelerator	activated
ENSMUSG00000022454	forebrain	switcher	activated
ENSMUSG00000022455	forebrain	accelerator	activated
ENSMUSG00000022456	forebrain	decelerator	activated
ENSMUSG00000022474	forebrain	switcher	activated
ENSMUSG00000022477	forebrain	switcher	activated
ENSMUSG00000022487	forebrain	accelerator	activated
ENSMUSG00000022489	forebrain	decelerator	activated
ENSMUSG00000022490	forebrain	switcher	activated
ENSMUSG00000022494	forebrain	switcher	activated
ENSMUSG00000022505	forebrain	switcher	activated
ENSMUSG00000022508	forebrain	switcher	activated
ENSMUSG00000022514	forebrain	switcher	activated
ENSMUSG00000022517	forebrain	switcher	activated
ENSMUSG00000022523	forebrain	switcher	activated
ENSMUSG00000022525	forebrain	switcher	activated
ENSMUSG00000022526	forebrain	decelerator	activated
ENSMUSG00000022537	forebrain	decelerator	activated
ENSMUSG00000022540	forebrain	decelerator	activated
ENSMUSG00000022548	forebrain	switcher	activated
ENSMUSG00000022552	forebrain	switcher	activated
ENSMUSG00000022553	forebrain	switcher	activated
ENSMUSG00000022564	forebrain	switcher	activated
ENSMUSG00000022575	forebrain	decelerator	activated
ENSMUSG00000022577	forebrain	switcher	activated
ENSMUSG00000022579	forebrain	accelerator	activated
ENSMUSG00000022584	forebrain	switcher	activated
ENSMUSG00000022587	forebrain	accelerator	activated
ENSMUSG00000022594	forebrain	switcher	activated
ENSMUSG00000022595	forebrain	switcher	activated
ENSMUSG00000022602	forebrain	decelerator	activated
ENSMUSG00000022615	forebrain	switcher	activated
ENSMUSG00000022617	forebrain	switcher	activated
ENSMUSG00000022619	forebrain	decelerator	activated
ENSMUSG00000022620	forebrain	switcher	activated
ENSMUSG00000022623	forebrain	switcher	activated
ENSMUSG00000022634	forebrain	accelerator	activated
ENSMUSG00000022639	forebrain	decelerator	activated
ENSMUSG00000022651	forebrain	switcher	activated
ENSMUSG00000022658	forebrain	decelerator	activated
ENSMUSG00000022661	forebrain	decelerator	activated
ENSMUSG00000022663	forebrain	switcher	activated
ENSMUSG00000022664	forebrain	decelerator	activated
ENSMUSG00000022674	forebrain	switcher	activated
ENSMUSG00000022677	forebrain	decelerator	activated
ENSMUSG00000022679	forebrain	switcher	activated
ENSMUSG00000022681	forebrain	decelerator	activated
ENSMUSG00000022696	forebrain	switcher	activated
ENSMUSG00000022708	forebrain	decelerator	activated
ENSMUSG00000022715	forebrain	accelerator	activated
ENSMUSG00000022749	forebrain	decelerator	activated
ENSMUSG00000022756	forebrain	switcher	activated
ENSMUSG00000022758	forebrain	switcher	activated
ENSMUSG00000022759	forebrain	accelerator	activated
ENSMUSG00000022760	forebrain	switcher	activated
ENSMUSG00000022762	forebrain	decelerator	activated
ENSMUSG00000022763	forebrain	decelerator	activated
ENSMUSG00000022766	forebrain	accelerator	activated
ENSMUSG00000022768	forebrain	switcher	activated
ENSMUSG00000022773	forebrain	switcher	activated
ENSMUSG00000022780	forebrain	accelerator	activated
ENSMUSG00000022783	forebrain	decelerator	activated
ENSMUSG00000022789	forebrain	decelerator	activated
ENSMUSG00000022808	forebrain	switcher	activated
ENSMUSG00000022811	forebrain	switcher	activated
ENSMUSG00000022812	forebrain	decelerator	activated
ENSMUSG00000022829	forebrain	decelerator	activated
ENSMUSG00000022840	forebrain	switcher	activated
ENSMUSG00000022841	forebrain	switcher	activated
ENSMUSG00000022848	forebrain	switcher	activated
ENSMUSG00000022860	forebrain	decelerator	activated
ENSMUSG00000022861	forebrain	switcher	activated
ENSMUSG00000022865	forebrain	switcher	activated
ENSMUSG00000022884	forebrain	switcher	activated
ENSMUSG00000022887	forebrain	switcher	activated
ENSMUSG00000022892	forebrain	switcher	activated
ENSMUSG00000022894	forebrain	decelerator	activated
ENSMUSG00000022899	forebrain	switcher	activated
ENSMUSG00000022935	forebrain	switcher	activated
ENSMUSG00000022940	forebrain	switcher	activated
ENSMUSG00000022946	forebrain	decelerator	activated
ENSMUSG00000022947	forebrain	accelerator	activated
ENSMUSG00000022951	forebrain	switcher	activated
ENSMUSG00000022964	forebrain	switcher	activated
ENSMUSG00000022965	forebrain	switcher	activated
ENSMUSG00000022969	forebrain	switcher	activated
ENSMUSG00000022971	forebrain	switcher	activated
ENSMUSG00000022973	forebrain	decelerator	activated
ENSMUSG00000022987	forebrain	switcher	activated
ENSMUSG00000023011	forebrain	switcher	activated
ENSMUSG00000023017	forebrain	decelerator	activated
ENSMUSG00000023019	forebrain	switcher	activated
ENSMUSG00000023021	forebrain	switcher	activated
ENSMUSG00000023032	forebrain	switcher	activated
ENSMUSG00000023036	forebrain	switcher	activated
ENSMUSG00000023046	forebrain	accelerator	activated
ENSMUSG00000023050	forebrain	switcher	activated
ENSMUSG00000023055	forebrain	decelerator	activated
ENSMUSG00000023067	forebrain	switcher	activated
ENSMUSG00000023084	forebrain	switcher	activated
ENSMUSG00000023087	forebrain	switcher	activated
ENSMUSG00000023089	forebrain	accelerator	activated
ENSMUSG00000023175	forebrain	accelerator	activated
ENSMUSG00000023192	forebrain	switcher	activated
ENSMUSG00000023206	forebrain	accelerator	activated
ENSMUSG00000023236	forebrain	decelerator	activated
ENSMUSG00000023266	forebrain	switcher	activated
ENSMUSG00000023279	forebrain	switcher	activated
ENSMUSG00000023284	forebrain	switcher	activated
ENSMUSG00000023328	forebrain	accelerator	activated
ENSMUSG00000023353	forebrain	switcher	activated
ENSMUSG00000023460	forebrain	decelerator	activated
ENSMUSG00000023473	forebrain	decelerator	activated
ENSMUSG00000023484	forebrain	switcher	activated
ENSMUSG00000023572	forebrain	switcher	activated
ENSMUSG00000023707	forebrain	switcher	activated
ENSMUSG00000023755	forebrain	switcher	activated
ENSMUSG00000023781	forebrain	switcher	activated
ENSMUSG00000023795	forebrain	decelerator	activated
ENSMUSG00000023800	forebrain	switcher	activated
ENSMUSG00000023806	forebrain	decelerator	activated
ENSMUSG00000023826	forebrain	switcher	activated
ENSMUSG00000023828	forebrain	switcher	activated
ENSMUSG00000023861	forebrain	switcher	activated
ENSMUSG00000023868	forebrain	decelerator	activated
ENSMUSG00000023904	forebrain	switcher	activated
ENSMUSG00000023909	forebrain	switcher	activated
ENSMUSG00000023911	forebrain	switcher	activated
ENSMUSG00000023913	forebrain	switcher	activated
ENSMUSG00000023915	forebrain	switcher	activated
ENSMUSG00000023927	forebrain	switcher	activated
ENSMUSG00000023945	forebrain	accelerator	activated
ENSMUSG00000023949	forebrain	switcher	activated
ENSMUSG00000023960	forebrain	switcher	activated
ENSMUSG00000023961	forebrain	decelerator	activated
ENSMUSG00000023964	forebrain	decelerator	activated
ENSMUSG00000023965	forebrain	decelerator	activated
ENSMUSG00000023966	forebrain	switcher	activated
ENSMUSG00000023968	forebrain	switcher	activated
ENSMUSG00000023990	forebrain	accelerator	activated
ENSMUSG00000023991	forebrain	switcher	activated
ENSMUSG00000023992	forebrain	switcher	activated
ENSMUSG00000023995	forebrain	decelerator	activated
ENSMUSG00000024008	forebrain	switcher	activated
ENSMUSG00000024012	forebrain	decelerator	activated
ENSMUSG00000024027	forebrain	accelerator	activated
ENSMUSG00000024030	forebrain	switcher	activated
ENSMUSG00000024033	forebrain	accelerator	activated
ENSMUSG00000024038	forebrain	switcher	activated
ENSMUSG00000024039	forebrain	switcher	activated
ENSMUSG00000024055	forebrain	decelerator	activated
ENSMUSG00000024063	forebrain	decelerator	activated
ENSMUSG00000024064	forebrain	decelerator	activated
ENSMUSG00000024072	forebrain	decelerator	activated
ENSMUSG00000024074	forebrain	switcher	activated
ENSMUSG00000024082	forebrain	switcher	activated
ENSMUSG00000024083	forebrain	switcher	activated
ENSMUSG00000024084	forebrain	switcher	activated
ENSMUSG00000024087	forebrain	switcher	activated
ENSMUSG00000024091	forebrain	decelerator	activated
ENSMUSG00000024101	forebrain	switcher	activated
ENSMUSG00000024107	forebrain	decelerator	activated
ENSMUSG00000024109	forebrain	switcher	activated
ENSMUSG00000024112	forebrain	decelerator	activated
ENSMUSG00000024121	forebrain	switcher	activated
ENSMUSG00000024124	forebrain	switcher	activated
ENSMUSG00000024127	forebrain	switcher	activated
ENSMUSG00000024130	forebrain	decelerator	activated
ENSMUSG00000024146	forebrain	switcher	activated
ENSMUSG00000024154	forebrain	accelerator	activated
ENSMUSG00000024158	forebrain	switcher	activated
ENSMUSG00000024160	forebrain	switcher	activated
ENSMUSG00000024163	forebrain	switcher	activated
ENSMUSG00000024164	forebrain	switcher	activated
ENSMUSG00000024172	forebrain	switcher	activated
ENSMUSG00000024173	forebrain	accelerator	activated
ENSMUSG00000024175	forebrain	switcher	activated
ENSMUSG00000024176	forebrain	switcher	activated
ENSMUSG00000024186	forebrain	switcher	activated
ENSMUSG00000024190	forebrain	decelerator	activated
ENSMUSG00000024193	forebrain	switcher	activated
ENSMUSG00000024211	forebrain	switcher	activated
ENSMUSG00000024213	forebrain	switcher	activated
ENSMUSG00000024215	forebrain	accelerator	activated
ENSMUSG00000024240	forebrain	decelerator	activated
ENSMUSG00000024245	forebrain	decelerator	activated
ENSMUSG00000024248	forebrain	switcher	activated
ENSMUSG00000024256	forebrain	decelerator	activated
ENSMUSG00000024261	forebrain	decelerator	activated
ENSMUSG00000024268	forebrain	decelerator	activated
ENSMUSG00000024269	forebrain	decelerator	activated
ENSMUSG00000024270	forebrain	decelerator	activated
ENSMUSG00000024277	forebrain	switcher	activated
ENSMUSG00000024292	forebrain	accelerator	activated
ENSMUSG00000024308	forebrain	accelerator	activated
ENSMUSG00000024338	forebrain	accelerator	activated
ENSMUSG00000024339	forebrain	switcher	activated
ENSMUSG00000024347	forebrain	decelerator	activated
ENSMUSG00000024371	forebrain	accelerator	activated
ENSMUSG00000024381	forebrain	accelerator	activated
ENSMUSG00000024383	forebrain	switcher	activated
ENSMUSG00000024395	forebrain	accelerator	activated
ENSMUSG00000024397	forebrain	switcher	activated
ENSMUSG00000024402	forebrain	accelerator	activated
ENSMUSG00000024403	forebrain	switcher	activated
ENSMUSG00000024404	forebrain	switcher	activated
ENSMUSG00000024410	forebrain	decelerator	activated
ENSMUSG00000024411	forebrain	accelerator	activated
ENSMUSG00000024424	forebrain	decelerator	activated
ENSMUSG00000024425	forebrain	switcher	activated
ENSMUSG00000024426	forebrain	decelerator	activated
ENSMUSG00000024430	forebrain	accelerator	activated
ENSMUSG00000024431	forebrain	switcher	activated
ENSMUSG00000024462	forebrain	decelerator	activated
ENSMUSG00000024479	forebrain	switcher	activated
ENSMUSG00000024480	forebrain	decelerator	activated
ENSMUSG00000024486	forebrain	switcher	activated
ENSMUSG00000024500	forebrain	decelerator	activated
ENSMUSG00000024501	forebrain	decelerator	activated
ENSMUSG00000024502	forebrain	decelerator	activated
ENSMUSG00000024511	forebrain	accelerator	activated
ENSMUSG00000024516	forebrain	switcher	activated
ENSMUSG00000024517	forebrain	accelerator	activated
ENSMUSG00000024524	forebrain	switcher	activated
ENSMUSG00000024526	forebrain	accelerator	activated
ENSMUSG00000024534	forebrain	decelerator	activated
ENSMUSG00000024544	forebrain	decelerator	activated
ENSMUSG00000024552	forebrain	switcher	activated
ENSMUSG00000024553	forebrain	switcher	activated
ENSMUSG00000024558	forebrain	decelerator	activated
ENSMUSG00000024570	forebrain	accelerator	activated
ENSMUSG00000024580	forebrain	decelerator	activated
ENSMUSG00000024581	forebrain	switcher	activated
ENSMUSG00000024589	forebrain	decelerator	activated
ENSMUSG00000024603	forebrain	decelerator	activated
ENSMUSG00000024610	forebrain	accelerator	activated
ENSMUSG00000024617	forebrain	switcher	activated
ENSMUSG00000024621	forebrain	switcher	activated
ENSMUSG00000024639	forebrain	switcher	activated
ENSMUSG00000024647	forebrain	decelerator	activated
ENSMUSG00000024650	forebrain	switcher	activated
ENSMUSG00000024654	forebrain	switcher	activated
ENSMUSG00000024659	forebrain	switcher	activated
ENSMUSG00000024661	forebrain	accelerator	activated
ENSMUSG00000024664	forebrain	switcher	activated
ENSMUSG00000024669	forebrain	accelerator	activated
ENSMUSG00000024672	forebrain	decelerator	activated
ENSMUSG00000024736	forebrain	switcher	activated
ENSMUSG00000024743	forebrain	switcher	activated
ENSMUSG00000024750	forebrain	switcher	activated
ENSMUSG00000024758	forebrain	switcher	activated
ENSMUSG00000024776	forebrain	switcher	activated
ENSMUSG00000024777	forebrain	switcher	activated
ENSMUSG00000024787	forebrain	switcher	activated
ENSMUSG00000024789	forebrain	decelerator	activated
ENSMUSG00000024792	forebrain	accelerator	activated
ENSMUSG00000024798	forebrain	switcher	activated
ENSMUSG00000024799	forebrain	accelerator	activated
ENSMUSG00000024846	forebrain	switcher	activated
ENSMUSG00000024847	forebrain	switcher	activated
ENSMUSG00000024851	forebrain	switcher	activated
ENSMUSG00000024854	forebrain	switcher	activated
ENSMUSG00000024858	forebrain	switcher	activated
ENSMUSG00000024862	forebrain	decelerator	activated
ENSMUSG00000024873	forebrain	decelerator	activated
ENSMUSG00000024885	forebrain	switcher	activated
ENSMUSG00000024897	forebrain	switcher	activated
ENSMUSG00000024900	forebrain	decelerator	activated
ENSMUSG00000024901	forebrain	decelerator	activated
ENSMUSG00000024905	forebrain	switcher	activated
ENSMUSG00000024907	forebrain	switcher	activated
ENSMUSG00000024910	forebrain	decelerator	activated
ENSMUSG00000024911	forebrain	switcher	activated
ENSMUSG00000024914	forebrain	decelerator	activated
ENSMUSG00000024921	forebrain	decelerator	activated
ENSMUSG00000024924	forebrain	switcher	activated
ENSMUSG00000024935	forebrain	switcher	activated
ENSMUSG00000024937	forebrain	accelerator	activated
ENSMUSG00000024939	forebrain	switcher	activated
ENSMUSG00000024940	forebrain	switcher	activated
ENSMUSG00000024953	forebrain	accelerator	activated
ENSMUSG00000024957	forebrain	switcher	activated
ENSMUSG00000024958	forebrain	switcher	activated
ENSMUSG00000024959	forebrain	switcher	activated
ENSMUSG00000024962	forebrain	accelerator	activated
ENSMUSG00000024973	forebrain	accelerator	activated
ENSMUSG00000024993	forebrain	decelerator	activated
ENSMUSG00000025006	forebrain	decelerator	activated
ENSMUSG00000025014	forebrain	accelerator	activated
ENSMUSG00000025020	forebrain	decelerator	activated
ENSMUSG00000025040	forebrain	decelerator	activated
ENSMUSG00000025044	forebrain	switcher	activated
ENSMUSG00000025076	forebrain	accelerator	activated
ENSMUSG00000025083	forebrain	switcher	activated
ENSMUSG00000025092	forebrain	switcher	activated
ENSMUSG00000025102	forebrain	switcher	activated
ENSMUSG00000025103	forebrain	decelerator	activated
ENSMUSG00000025104	forebrain	decelerator	activated
ENSMUSG00000025128	forebrain	switcher	activated
ENSMUSG00000025139	forebrain	decelerator	activated
ENSMUSG00000025141	forebrain	accelerator	activated
ENSMUSG00000025151	forebrain	decelerator	activated
ENSMUSG00000025158	forebrain	switcher	activated
ENSMUSG00000025170	forebrain	switcher	activated
ENSMUSG00000025172	forebrain	accelerator	activated
ENSMUSG00000025175	forebrain	decelerator	activated
ENSMUSG00000025189	forebrain	switcher	activated
ENSMUSG00000025190	forebrain	accelerator	activated
ENSMUSG00000025202	forebrain	switcher	activated
ENSMUSG00000025207	forebrain	decelerator	activated
ENSMUSG00000025212	forebrain	decelerator	activated
ENSMUSG00000025221	forebrain	switcher	activated
ENSMUSG00000025226	forebrain	switcher	activated
ENSMUSG00000025228	forebrain	decelerator	activated
ENSMUSG00000025235	forebrain	switcher	activated
ENSMUSG00000025237	forebrain	decelerator	activated
ENSMUSG00000025262	forebrain	decelerator	activated
ENSMUSG00000025266	forebrain	switcher	activated
ENSMUSG00000025268	forebrain	decelerator	activated
ENSMUSG00000025272	forebrain	decelerator	activated
ENSMUSG00000025277	forebrain	switcher	activated
ENSMUSG00000025287	forebrain	switcher	activated
ENSMUSG00000025317	forebrain	switcher	activated
ENSMUSG00000025318	forebrain	switcher	activated
ENSMUSG00000025326	forebrain	switcher	activated
ENSMUSG00000025340	forebrain	switcher	activated
ENSMUSG00000025348	forebrain	switcher	activated
ENSMUSG00000025369	forebrain	switcher	activated
ENSMUSG00000025370	forebrain	switcher	activated
ENSMUSG00000025372	forebrain	switcher	activated
ENSMUSG00000025373	forebrain	switcher	activated
ENSMUSG00000025375	forebrain	switcher	activated
ENSMUSG00000025380	forebrain	decelerator	activated
ENSMUSG00000025384	forebrain	switcher	activated
ENSMUSG00000025400	forebrain	switcher	activated
ENSMUSG00000025408	forebrain	decelerator	activated
ENSMUSG00000025410	forebrain	switcher	activated
ENSMUSG00000025421	forebrain	decelerator	activated
ENSMUSG00000025422	forebrain	switcher	activated
ENSMUSG00000025425	forebrain	switcher	activated
ENSMUSG00000025437	forebrain	decelerator	activated
ENSMUSG00000025466	forebrain	decelerator	activated
ENSMUSG00000025468	forebrain	decelerator	activated
ENSMUSG00000025470	forebrain	switcher	activated
ENSMUSG00000025475	forebrain	decelerator	activated
ENSMUSG00000025484	forebrain	decelerator	activated
ENSMUSG00000025485	forebrain	switcher	activated
ENSMUSG00000025486	forebrain	accelerator	activated
ENSMUSG00000025491	forebrain	switcher	activated
ENSMUSG00000025492	forebrain	accelerator	activated
ENSMUSG00000025496	forebrain	switcher	activated
ENSMUSG00000025498	forebrain	switcher	activated
ENSMUSG00000025499	forebrain	accelerator	activated
ENSMUSG00000025512	forebrain	switcher	activated
ENSMUSG00000025519	forebrain	accelerator	activated
ENSMUSG00000025521	forebrain	accelerator	activated
ENSMUSG00000025529	forebrain	decelerator	activated
ENSMUSG00000025537	forebrain	accelerator	activated
ENSMUSG00000025551	forebrain	decelerator	activated
ENSMUSG00000025558	forebrain	switcher	activated
ENSMUSG00000025571	forebrain	switcher	activated
ENSMUSG00000025576	forebrain	decelerator	activated
ENSMUSG00000025579	forebrain	switcher	activated
ENSMUSG00000025582	forebrain	decelerator	activated
ENSMUSG00000025586	forebrain	switcher	activated
ENSMUSG00000025597	forebrain	accelerator	activated
ENSMUSG00000025647	forebrain	switcher	activated
ENSMUSG00000025648	forebrain	decelerator	activated
ENSMUSG00000025656	forebrain	switcher	activated
ENSMUSG00000025658	forebrain	switcher	activated
ENSMUSG00000025735	forebrain	switcher	activated
ENSMUSG00000025738	forebrain	decelerator	activated
ENSMUSG00000025739	forebrain	switcher	activated
ENSMUSG00000025743	forebrain	switcher	activated
ENSMUSG00000025754	forebrain	decelerator	activated
ENSMUSG00000025759	forebrain	switcher	activated
ENSMUSG00000025774	forebrain	switcher	activated
ENSMUSG00000025777	forebrain	decelerator	activated
ENSMUSG00000025781	forebrain	accelerator	activated
ENSMUSG00000025784	forebrain	accelerator	activated
ENSMUSG00000025789	forebrain	decelerator	activated
ENSMUSG00000025790	forebrain	switcher	activated
ENSMUSG00000025810	forebrain	decelerator	activated
ENSMUSG00000025854	forebrain	decelerator	activated
ENSMUSG00000025855	forebrain	switcher	activated
ENSMUSG00000025856	forebrain	accelerator	activated
ENSMUSG00000025867	forebrain	decelerator	activated
ENSMUSG00000025868	forebrain	switcher	activated
ENSMUSG00000025870	forebrain	decelerator	activated
ENSMUSG00000025871	forebrain	decelerator	activated
ENSMUSG00000025875	forebrain	switcher	activated
ENSMUSG00000025876	forebrain	switcher	activated
ENSMUSG00000025887	forebrain	accelerator	activated
ENSMUSG00000025888	forebrain	switcher	activated
ENSMUSG00000025889	forebrain	switcher	activated
ENSMUSG00000025892	forebrain	decelerator	activated
ENSMUSG00000025905	forebrain	switcher	activated
ENSMUSG00000025907	forebrain	decelerator	activated
ENSMUSG00000025909	forebrain	decelerator	activated
ENSMUSG00000025911	forebrain	switcher	activated
ENSMUSG00000025916	forebrain	accelerator	activated
ENSMUSG00000025920	forebrain	switcher	activated
ENSMUSG00000025930	forebrain	accelerator	activated
ENSMUSG00000025931	forebrain	decelerator	activated
ENSMUSG00000025933	forebrain	switcher	activated
ENSMUSG00000025938	forebrain	decelerator	activated
ENSMUSG00000025939	forebrain	decelerator	activated
ENSMUSG00000025946	forebrain	switcher	activated
ENSMUSG00000025950	forebrain	decelerator	activated
ENSMUSG00000025959	forebrain	switcher	activated
ENSMUSG00000025978	forebrain	switcher	activated
ENSMUSG00000025979	forebrain	switcher	activated
ENSMUSG00000025981	forebrain	decelerator	activated
ENSMUSG00000025993	forebrain	decelerator	activated
ENSMUSG00000026000	forebrain	switcher	activated
ENSMUSG00000026018	forebrain	switcher	activated
ENSMUSG00000026027	forebrain	switcher	activated
ENSMUSG00000026028	forebrain	switcher	activated
ENSMUSG00000026032	forebrain	decelerator	activated
ENSMUSG00000026051	forebrain	switcher	activated
ENSMUSG00000026058	forebrain	decelerator	activated
ENSMUSG00000026062	forebrain	accelerator	activated
ENSMUSG00000026077	forebrain	switcher	activated
ENSMUSG00000026080	forebrain	decelerator	activated
ENSMUSG00000026090	forebrain	accelerator	activated
ENSMUSG00000026102	forebrain	switcher	activated
ENSMUSG00000026109	forebrain	switcher	activated
ENSMUSG00000026110	forebrain	decelerator	activated
ENSMUSG00000026113	forebrain	switcher	activated
ENSMUSG00000026117	forebrain	switcher	activated
ENSMUSG00000026123	forebrain	switcher	activated
ENSMUSG00000026124	forebrain	switcher	activated
ENSMUSG00000026131	forebrain	decelerator	activated
ENSMUSG00000026141	forebrain	switcher	activated
ENSMUSG00000026150	forebrain	decelerator	activated
ENSMUSG00000026155	forebrain	switcher	activated
ENSMUSG00000026156	forebrain	switcher	activated
ENSMUSG00000026158	forebrain	decelerator	activated
ENSMUSG00000026163	forebrain	switcher	activated
ENSMUSG00000026173	forebrain	switcher	activated
ENSMUSG00000026188	forebrain	decelerator	activated
ENSMUSG00000026197	forebrain	switcher	activated
ENSMUSG00000026202	forebrain	accelerator	activated
ENSMUSG00000026204	forebrain	switcher	activated
ENSMUSG00000026209	forebrain	switcher	activated
ENSMUSG00000026220	forebrain	switcher	activated
ENSMUSG00000026223	forebrain	accelerator	activated
ENSMUSG00000026224	forebrain	decelerator	activated
ENSMUSG00000026226	forebrain	switcher	activated
ENSMUSG00000026227	forebrain	switcher	activated
ENSMUSG00000026235	forebrain	decelerator	activated
ENSMUSG00000026239	forebrain	switcher	activated
ENSMUSG00000026241	forebrain	switcher	activated
ENSMUSG00000026247	forebrain	switcher	activated
ENSMUSG00000026249	forebrain	accelerator	activated
ENSMUSG00000026258	forebrain	switcher	activated
ENSMUSG00000026259	forebrain	switcher	activated
ENSMUSG00000026270	forebrain	switcher	activated
ENSMUSG00000026277	forebrain	switcher	activated
ENSMUSG00000026278	forebrain	switcher	activated
ENSMUSG00000026289	forebrain	decelerator	activated
ENSMUSG00000026295	forebrain	accelerator	activated
ENSMUSG00000026305	forebrain	accelerator	activated
ENSMUSG00000026319	forebrain	decelerator	activated
ENSMUSG00000026322	forebrain	switcher	activated
ENSMUSG00000026335	forebrain	decelerator	activated
ENSMUSG00000026342	forebrain	switcher	activated
ENSMUSG00000026344	forebrain	switcher	activated
ENSMUSG00000026360	forebrain	switcher	activated
ENSMUSG00000026365	forebrain	switcher	activated
ENSMUSG00000026374	forebrain	switcher	activated
ENSMUSG00000026380	forebrain	accelerator	activated
ENSMUSG00000026385	forebrain	switcher	activated
ENSMUSG00000026399	forebrain	switcher	activated
ENSMUSG00000026409	forebrain	decelerator	activated
ENSMUSG00000026424	forebrain	switcher	activated
ENSMUSG00000026426	forebrain	switcher	activated
ENSMUSG00000026430	forebrain	switcher	activated
ENSMUSG00000026442	forebrain	decelerator	activated
ENSMUSG00000026443	forebrain	switcher	activated
ENSMUSG00000026450	forebrain	accelerator	activated
ENSMUSG00000026458	forebrain	switcher	activated
ENSMUSG00000026463	forebrain	decelerator	activated
ENSMUSG00000026469	forebrain	switcher	activated
ENSMUSG00000026470	forebrain	switcher	activated
ENSMUSG00000026471	forebrain	accelerator	activated
ENSMUSG00000026489	forebrain	switcher	activated
ENSMUSG00000026490	forebrain	decelerator	activated
ENSMUSG00000026492	forebrain	switcher	activated
ENSMUSG00000026500	forebrain	switcher	activated
ENSMUSG00000026504	forebrain	switcher	activated
ENSMUSG00000026514	forebrain	switcher	activated
ENSMUSG00000026527	forebrain	decelerator	activated
ENSMUSG00000026546	forebrain	switcher	activated
ENSMUSG00000026568	forebrain	switcher	activated
ENSMUSG00000026571	forebrain	switcher	activated
ENSMUSG00000026574	forebrain	accelerator	activated
ENSMUSG00000026576	forebrain	switcher	activated
ENSMUSG00000026578	forebrain	switcher	activated
ENSMUSG00000026585	forebrain	switcher	activated
ENSMUSG00000026587	forebrain	decelerator	activated
ENSMUSG00000026602	forebrain	switcher	activated
ENSMUSG00000026608	forebrain	switcher	activated
ENSMUSG00000026610	forebrain	switcher	activated
ENSMUSG00000026614	forebrain	switcher	activated
ENSMUSG00000026616	forebrain	accelerator	activated
ENSMUSG00000026620	forebrain	decelerator	activated
ENSMUSG00000026639	forebrain	decelerator	activated
ENSMUSG00000026640	forebrain	decelerator	activated
ENSMUSG00000026641	forebrain	decelerator	activated
ENSMUSG00000026643	forebrain	switcher	activated
ENSMUSG00000026644	forebrain	accelerator	activated
ENSMUSG00000026645	forebrain	switcher	activated
ENSMUSG00000026649	forebrain	decelerator	activated
ENSMUSG00000026650	forebrain	switcher	activated
ENSMUSG00000026656	forebrain	accelerator	activated
ENSMUSG00000026664	forebrain	accelerator	activated
ENSMUSG00000026672	forebrain	accelerator	activated
ENSMUSG00000026678	forebrain	decelerator	activated
ENSMUSG00000026679	forebrain	switcher	activated
ENSMUSG00000026688	forebrain	accelerator	activated
ENSMUSG00000026696	forebrain	decelerator	activated
ENSMUSG00000026721	forebrain	decelerator	activated
ENSMUSG00000026736	forebrain	switcher	activated
ENSMUSG00000026737	forebrain	decelerator	activated
ENSMUSG00000026755	forebrain	switcher	activated
ENSMUSG00000026764	forebrain	decelerator	activated
ENSMUSG00000026765	forebrain	switcher	activated
ENSMUSG00000026767	forebrain	decelerator	activated
ENSMUSG00000026770	forebrain	accelerator	activated
ENSMUSG00000026773	forebrain	switcher	activated
ENSMUSG00000026774	forebrain	accelerator	activated
ENSMUSG00000026778	forebrain	switcher	activated
ENSMUSG00000026781	forebrain	switcher	activated
ENSMUSG00000026782	forebrain	accelerator	activated
ENSMUSG00000026787	forebrain	switcher	activated
ENSMUSG00000026792	forebrain	switcher	activated
ENSMUSG00000026797	forebrain	switcher	activated
ENSMUSG00000026799	forebrain	switcher	activated
ENSMUSG00000026807	forebrain	accelerator	activated
ENSMUSG00000026810	forebrain	switcher	activated
ENSMUSG00000026817	forebrain	switcher	activated
ENSMUSG00000026819	forebrain	switcher	activated
ENSMUSG00000026820	forebrain	switcher	activated
ENSMUSG00000026821	forebrain	decelerator	activated
ENSMUSG00000026824	forebrain	switcher	activated
ENSMUSG00000026825	forebrain	switcher	activated
ENSMUSG00000026826	forebrain	switcher	activated
ENSMUSG00000026829	forebrain	decelerator	activated
ENSMUSG00000026833	forebrain	decelerator	activated
ENSMUSG00000026834	forebrain	decelerator	activated
ENSMUSG00000026836	forebrain	switcher	activated
ENSMUSG00000026839	forebrain	decelerator	activated
ENSMUSG00000026841	forebrain	switcher	activated
ENSMUSG00000026851	forebrain	switcher	activated
ENSMUSG00000026860	forebrain	switcher	activated
ENSMUSG00000026872	forebrain	decelerator	activated
ENSMUSG00000026875	forebrain	switcher	activated
ENSMUSG00000026878	forebrain	switcher	activated
ENSMUSG00000026880	forebrain	accelerator	activated
ENSMUSG00000026885	forebrain	switcher	activated
ENSMUSG00000026888	forebrain	switcher	activated
ENSMUSG00000026889	forebrain	decelerator	activated
ENSMUSG00000026890	forebrain	decelerator	activated
ENSMUSG00000026894	forebrain	switcher	activated
ENSMUSG00000026895	forebrain	switcher	activated
ENSMUSG00000026904	forebrain	switcher	activated
ENSMUSG00000026915	forebrain	switcher	activated
ENSMUSG00000026927	forebrain	decelerator	activated
ENSMUSG00000026932	forebrain	switcher	activated
ENSMUSG00000026938	forebrain	switcher	activated
ENSMUSG00000026939	forebrain	accelerator	activated
ENSMUSG00000026940	forebrain	switcher	activated
ENSMUSG00000026943	forebrain	accelerator	activated
ENSMUSG00000026950	forebrain	switcher	activated
ENSMUSG00000026959	forebrain	switcher	activated
ENSMUSG00000026972	forebrain	switcher	activated
ENSMUSG00000026986	forebrain	accelerator	activated
ENSMUSG00000027010	forebrain	decelerator	activated
ENSMUSG00000027011	forebrain	decelerator	activated
ENSMUSG00000027012	forebrain	decelerator	activated
ENSMUSG00000027015	forebrain	switcher	activated
ENSMUSG00000027016	forebrain	switcher	activated
ENSMUSG00000027131	forebrain	switcher	activated
ENSMUSG00000027162	forebrain	decelerator	activated
ENSMUSG00000027163	forebrain	switcher	activated
ENSMUSG00000027188	forebrain	switcher	activated
ENSMUSG00000027199	forebrain	switcher	activated
ENSMUSG00000027200	forebrain	switcher	activated
ENSMUSG00000027202	forebrain	switcher	activated
ENSMUSG00000027210	forebrain	decelerator	activated
ENSMUSG00000027215	forebrain	switcher	activated
ENSMUSG00000027220	forebrain	decelerator	activated
ENSMUSG00000027221	forebrain	switcher	activated
ENSMUSG00000027222	forebrain	switcher	activated
ENSMUSG00000027223	forebrain	switcher	activated
ENSMUSG00000027224	forebrain	accelerator	activated
ENSMUSG00000027225	forebrain	switcher	activated
ENSMUSG00000027244	forebrain	decelerator	activated
ENSMUSG00000027247	forebrain	switcher	activated
ENSMUSG00000027261	forebrain	accelerator	activated
ENSMUSG00000027273	forebrain	decelerator	activated
ENSMUSG00000027291	forebrain	decelerator	activated
ENSMUSG00000027297	forebrain	accelerator	activated
ENSMUSG00000027301	forebrain	accelerator	activated
ENSMUSG00000027303	forebrain	decelerator	activated
ENSMUSG00000027309	forebrain	switcher	activated
ENSMUSG00000027313	forebrain	switcher	activated
ENSMUSG00000027316	forebrain	switcher	activated
ENSMUSG00000027329	forebrain	decelerator	activated
ENSMUSG00000027338	forebrain	switcher	activated
ENSMUSG00000027340	forebrain	switcher	activated
ENSMUSG00000027344	forebrain	decelerator	activated
ENSMUSG00000027346	forebrain	decelerator	activated
ENSMUSG00000027350	forebrain	decelerator	activated
ENSMUSG00000027355	forebrain	switcher	activated
ENSMUSG00000027360	forebrain	switcher	activated
ENSMUSG00000027368	forebrain	switcher	activated
ENSMUSG00000027384	forebrain	switcher	activated
ENSMUSG00000027394	forebrain	switcher	activated
ENSMUSG00000027399	forebrain	decelerator	activated
ENSMUSG00000027400	forebrain	switcher	activated
ENSMUSG00000027401	forebrain	accelerator	activated
ENSMUSG00000027403	forebrain	switcher	activated
ENSMUSG00000027419	forebrain	decelerator	activated
ENSMUSG00000027430	forebrain	switcher	activated
ENSMUSG00000027438	forebrain	decelerator	activated
ENSMUSG00000027447	forebrain	accelerator	activated
ENSMUSG00000027457	forebrain	switcher	activated
ENSMUSG00000027463	forebrain	switcher	activated
ENSMUSG00000027472	forebrain	switcher	activated
ENSMUSG00000027475	forebrain	decelerator	activated
ENSMUSG00000027479	forebrain	switcher	activated
ENSMUSG00000027485	forebrain	switcher	activated
ENSMUSG00000027488	forebrain	switcher	activated
ENSMUSG00000027489	forebrain	switcher	activated
ENSMUSG00000027495	forebrain	switcher	activated
ENSMUSG00000027499	forebrain	decelerator	activated
ENSMUSG00000027500	forebrain	decelerator	activated
ENSMUSG00000027502	forebrain	switcher	activated
ENSMUSG00000027508	forebrain	decelerator	activated
ENSMUSG00000027523	forebrain	switcher	activated
ENSMUSG00000027525	forebrain	switcher	activated
ENSMUSG00000027533	forebrain	switcher	activated
ENSMUSG00000027534	forebrain	switcher	activated
ENSMUSG00000027544	forebrain	switcher	activated
ENSMUSG00000027546	forebrain	switcher	activated
ENSMUSG00000027560	forebrain	switcher	activated
ENSMUSG00000027568	forebrain	switcher	activated
ENSMUSG00000027570	forebrain	decelerator	activated
ENSMUSG00000027574	forebrain	decelerator	activated
ENSMUSG00000027581	forebrain	decelerator	activated
ENSMUSG00000027584	forebrain	decelerator	activated
ENSMUSG00000027602	forebrain	switcher	activated
ENSMUSG00000027603	forebrain	switcher	activated
ENSMUSG00000027606	forebrain	accelerator	activated
ENSMUSG00000027612	forebrain	switcher	activated
ENSMUSG00000027624	forebrain	decelerator	activated
ENSMUSG00000027634	forebrain	switcher	activated
ENSMUSG00000027646	forebrain	switcher	activated
ENSMUSG00000027669	forebrain	switcher	activated
ENSMUSG00000027676	forebrain	decelerator	activated
ENSMUSG00000027692	forebrain	decelerator	activated
ENSMUSG00000027698	forebrain	accelerator	activated
ENSMUSG00000027737	forebrain	switcher	activated
ENSMUSG00000027739	forebrain	switcher	activated
ENSMUSG00000027744	forebrain	switcher	activated
ENSMUSG00000027748	forebrain	switcher	activated
ENSMUSG00000027750	forebrain	decelerator	activated
ENSMUSG00000027777	forebrain	switcher	activated
ENSMUSG00000027784	forebrain	switcher	activated
ENSMUSG00000027797	forebrain	decelerator	activated
ENSMUSG00000027799	forebrain	decelerator	activated
ENSMUSG00000027800	forebrain	decelerator	activated
ENSMUSG00000027805	forebrain	decelerator	activated
ENSMUSG00000027827	forebrain	switcher	activated
ENSMUSG00000027834	forebrain	decelerator	activated
ENSMUSG00000027849	forebrain	switcher	activated
ENSMUSG00000027861	forebrain	switcher	activated
ENSMUSG00000027865	forebrain	decelerator	activated
ENSMUSG00000027875	forebrain	switcher	activated
ENSMUSG00000027886	forebrain	switcher	activated
ENSMUSG00000027894	forebrain	switcher	activated
ENSMUSG00000027895	forebrain	switcher	activated
ENSMUSG00000027900	forebrain	switcher	activated
ENSMUSG00000027937	forebrain	switcher	activated
ENSMUSG00000027947	forebrain	accelerator	activated
ENSMUSG00000027950	forebrain	decelerator	activated
ENSMUSG00000027953	forebrain	switcher	activated
ENSMUSG00000027965	forebrain	switcher	activated
ENSMUSG00000027971	forebrain	switcher	activated
ENSMUSG00000027977	forebrain	switcher	activated
ENSMUSG00000027978	forebrain	switcher	activated
ENSMUSG00000027983	forebrain	switcher	activated
ENSMUSG00000027993	forebrain	decelerator	activated
ENSMUSG00000027994	forebrain	decelerator	activated
ENSMUSG00000028003	forebrain	switcher	activated
ENSMUSG00000028004	forebrain	switcher	activated
ENSMUSG00000028005	forebrain	switcher	activated
ENSMUSG00000028007	forebrain	accelerator	activated
ENSMUSG00000028011	forebrain	switcher	activated
ENSMUSG00000028015	forebrain	decelerator	activated
ENSMUSG00000028020	forebrain	switcher	activated
ENSMUSG00000028024	forebrain	decelerator	activated
ENSMUSG00000028032	forebrain	decelerator	activated
ENSMUSG00000028033	forebrain	switcher	activated
ENSMUSG00000028035	forebrain	decelerator	activated
ENSMUSG00000028037	forebrain	accelerator	activated
ENSMUSG00000028039	forebrain	switcher	activated
ENSMUSG00000028051	forebrain	decelerator	activated
ENSMUSG00000028057	forebrain	switcher	activated
ENSMUSG00000028063	forebrain	switcher	activated
ENSMUSG00000028064	forebrain	decelerator	activated
ENSMUSG00000028070	forebrain	switcher	activated
ENSMUSG00000028072	forebrain	switcher	activated
ENSMUSG00000028078	forebrain	switcher	activated
ENSMUSG00000028086	forebrain	decelerator	activated
ENSMUSG00000028102	forebrain	switcher	activated
ENSMUSG00000028127	forebrain	switcher	activated
ENSMUSG00000028133	forebrain	switcher	activated
ENSMUSG00000028137	forebrain	decelerator	activated
ENSMUSG00000028145	forebrain	switcher	activated
ENSMUSG00000028152	forebrain	decelerator	activated
ENSMUSG00000028161	forebrain	decelerator	activated
ENSMUSG00000028172	forebrain	accelerator	activated
ENSMUSG00000028176	forebrain	decelerator	activated
ENSMUSG00000028186	forebrain	accelerator	activated
ENSMUSG00000028194	forebrain	decelerator	activated
ENSMUSG00000028217	forebrain	switcher	activated
ENSMUSG00000028218	forebrain	accelerator	activated
ENSMUSG00000028222	forebrain	decelerator	activated
ENSMUSG00000028229	forebrain	decelerator	activated
ENSMUSG00000028232	forebrain	decelerator	activated
ENSMUSG00000028247	forebrain	accelerator	activated
ENSMUSG00000028266	forebrain	switcher	activated
ENSMUSG00000028268	forebrain	accelerator	activated
ENSMUSG00000028270	forebrain	accelerator	activated
ENSMUSG00000028280	forebrain	accelerator	activated
ENSMUSG00000028294	forebrain	switcher	activated
ENSMUSG00000028300	forebrain	decelerator	activated
ENSMUSG00000028307	forebrain	switcher	activated
ENSMUSG00000028310	forebrain	switcher	activated
ENSMUSG00000028327	forebrain	decelerator	activated
ENSMUSG00000028329	forebrain	decelerator	activated
ENSMUSG00000028337	forebrain	switcher	activated
ENSMUSG00000028341	forebrain	switcher	activated
ENSMUSG00000028347	forebrain	decelerator	activated
ENSMUSG00000028351	forebrain	decelerator	activated
ENSMUSG00000028360	forebrain	decelerator	activated
ENSMUSG00000028362	forebrain	switcher	activated
ENSMUSG00000028364	forebrain	decelerator	activated
ENSMUSG00000028399	forebrain	decelerator	activated
ENSMUSG00000028419	forebrain	decelerator	activated
ENSMUSG00000028434	forebrain	switcher	activated
ENSMUSG00000028439	forebrain	decelerator	activated
ENSMUSG00000028441	forebrain	switcher	activated
ENSMUSG00000028443	forebrain	accelerator	activated
ENSMUSG00000028445	forebrain	decelerator	activated
ENSMUSG00000028447	forebrain	switcher	activated
ENSMUSG00000028460	forebrain	switcher	activated
ENSMUSG00000028461	forebrain	accelerator	activated
ENSMUSG00000028465	forebrain	accelerator	activated
ENSMUSG00000028466	forebrain	switcher	activated
ENSMUSG00000028467	forebrain	decelerator	activated
ENSMUSG00000028469	forebrain	switcher	activated
ENSMUSG00000028475	forebrain	accelerator	activated
ENSMUSG00000028478	forebrain	switcher	activated
ENSMUSG00000028488	forebrain	switcher	activated
ENSMUSG00000028496	forebrain	switcher	activated
ENSMUSG00000028518	forebrain	switcher	activated
ENSMUSG00000028519	forebrain	decelerator	activated
ENSMUSG00000028524	forebrain	decelerator	activated
ENSMUSG00000028525	forebrain	switcher	activated
ENSMUSG00000028528	forebrain	switcher	activated
ENSMUSG00000028538	forebrain	decelerator	activated
ENSMUSG00000028541	forebrain	switcher	activated
ENSMUSG00000028542	forebrain	switcher	activated
ENSMUSG00000028545	forebrain	decelerator	activated
ENSMUSG00000028546	forebrain	decelerator	activated
ENSMUSG00000028551	forebrain	switcher	activated
ENSMUSG00000028557	forebrain	decelerator	activated
ENSMUSG00000028558	forebrain	switcher	activated
ENSMUSG00000028563	forebrain	switcher	activated
ENSMUSG00000028565	forebrain	decelerator	activated
ENSMUSG00000028581	forebrain	switcher	activated
ENSMUSG00000028584	forebrain	accelerator	activated
ENSMUSG00000028600	forebrain	accelerator	activated
ENSMUSG00000028602	forebrain	switcher	activated
ENSMUSG00000028613	forebrain	decelerator	activated
ENSMUSG00000028618	forebrain	switcher	activated
ENSMUSG00000028630	forebrain	decelerator	activated
ENSMUSG00000028631	forebrain	decelerator	activated
ENSMUSG00000028634	forebrain	switcher	activated
ENSMUSG00000028635	forebrain	switcher	activated
ENSMUSG00000028637	forebrain	switcher	activated
ENSMUSG00000028642	forebrain	switcher	activated
ENSMUSG00000028643	forebrain	switcher	activated
ENSMUSG00000028648	forebrain	accelerator	activated
ENSMUSG00000028654	forebrain	switcher	activated
ENSMUSG00000028655	forebrain	switcher	activated
ENSMUSG00000028661	forebrain	switcher	activated
ENSMUSG00000028673	forebrain	accelerator	activated
ENSMUSG00000028692	forebrain	switcher	activated
ENSMUSG00000028713	forebrain	switcher	activated
ENSMUSG00000028719	forebrain	decelerator	activated
ENSMUSG00000028747	forebrain	switcher	activated
ENSMUSG00000028756	forebrain	decelerator	activated
ENSMUSG00000028758	forebrain	switcher	activated
ENSMUSG00000028759	forebrain	switcher	activated
ENSMUSG00000028772	forebrain	switcher	activated
ENSMUSG00000028773	forebrain	switcher	activated
ENSMUSG00000028778	forebrain	accelerator	activated
ENSMUSG00000028780	forebrain	decelerator	activated
ENSMUSG00000028782	forebrain	decelerator	activated
ENSMUSG00000028785	forebrain	switcher	activated
ENSMUSG00000028793	forebrain	switcher	activated
ENSMUSG00000028795	forebrain	decelerator	activated
ENSMUSG00000028803	forebrain	decelerator	activated
ENSMUSG00000028804	forebrain	decelerator	activated
ENSMUSG00000028813	forebrain	accelerator	activated
ENSMUSG00000028822	forebrain	switcher	activated
ENSMUSG00000028826	forebrain	switcher	activated
ENSMUSG00000028832	forebrain	switcher	activated
ENSMUSG00000028833	forebrain	switcher	activated
ENSMUSG00000028836	forebrain	switcher	activated
ENSMUSG00000028838	forebrain	accelerator	activated
ENSMUSG00000028843	forebrain	accelerator	activated
ENSMUSG00000028845	forebrain	decelerator	activated
ENSMUSG00000028857	forebrain	accelerator	activated
ENSMUSG00000028862	forebrain	accelerator	activated
ENSMUSG00000028863	forebrain	decelerator	activated
ENSMUSG00000028879	forebrain	decelerator	activated
ENSMUSG00000028889	forebrain	accelerator	activated
ENSMUSG00000028926	forebrain	switcher	activated
ENSMUSG00000028931	forebrain	switcher	activated
ENSMUSG00000028937	forebrain	switcher	activated
ENSMUSG00000028944	forebrain	switcher	activated
ENSMUSG00000028945	forebrain	switcher	activated
ENSMUSG00000028949	forebrain	decelerator	activated
ENSMUSG00000028954	forebrain	decelerator	activated
ENSMUSG00000028958	forebrain	switcher	activated
ENSMUSG00000028969	forebrain	switcher	activated
ENSMUSG00000028971	forebrain	switcher	activated
ENSMUSG00000028982	forebrain	switcher	activated
ENSMUSG00000028988	forebrain	switcher	activated
ENSMUSG00000029001	forebrain	decelerator	activated
ENSMUSG00000029003	forebrain	switcher	activated
ENSMUSG00000029004	forebrain	switcher	activated
ENSMUSG00000029005	forebrain	decelerator	activated
ENSMUSG00000029016	forebrain	switcher	activated
ENSMUSG00000029030	forebrain	switcher	activated
ENSMUSG00000029033	forebrain	switcher	activated
ENSMUSG00000029053	forebrain	switcher	activated
ENSMUSG00000029054	forebrain	switcher	activated
ENSMUSG00000029055	forebrain	decelerator	activated
ENSMUSG00000029060	forebrain	decelerator	activated
ENSMUSG00000029064	forebrain	switcher	activated
ENSMUSG00000029088	forebrain	switcher	activated
ENSMUSG00000029094	forebrain	decelerator	activated
ENSMUSG00000029095	forebrain	switcher	activated
ENSMUSG00000029096	forebrain	switcher	activated
ENSMUSG00000029103	forebrain	switcher	activated
ENSMUSG00000029108	forebrain	switcher	activated
ENSMUSG00000029120	forebrain	switcher	activated
ENSMUSG00000029121	forebrain	decelerator	activated
ENSMUSG00000029123	forebrain	switcher	activated
ENSMUSG00000029126	forebrain	switcher	activated
ENSMUSG00000029130	forebrain	decelerator	activated
ENSMUSG00000029131	forebrain	switcher	activated
ENSMUSG00000029135	forebrain	switcher	activated
ENSMUSG00000029151	forebrain	switcher	activated
ENSMUSG00000029152	forebrain	switcher	activated
ENSMUSG00000029153	forebrain	switcher	activated
ENSMUSG00000029154	forebrain	switcher	activated
ENSMUSG00000029155	forebrain	accelerator	activated
ENSMUSG00000029156	forebrain	switcher	activated
ENSMUSG00000029161	forebrain	switcher	activated
ENSMUSG00000029166	forebrain	decelerator	activated
ENSMUSG00000029167	forebrain	switcher	activated
ENSMUSG00000029168	forebrain	switcher	activated
ENSMUSG00000029182	forebrain	accelerator	activated
ENSMUSG00000029189	forebrain	switcher	activated
ENSMUSG00000029192	forebrain	decelerator	activated
ENSMUSG00000029206	forebrain	decelerator	activated
ENSMUSG00000029207	forebrain	decelerator	activated
ENSMUSG00000029209	forebrain	switcher	activated
ENSMUSG00000029211	forebrain	switcher	activated
ENSMUSG00000029212	forebrain	switcher	activated
ENSMUSG00000029219	forebrain	decelerator	activated
ENSMUSG00000029221	forebrain	decelerator	activated
ENSMUSG00000029223	forebrain	switcher	activated
ENSMUSG00000029228	forebrain	switcher	activated
ENSMUSG00000029245	forebrain	decelerator	activated
ENSMUSG00000029248	forebrain	switcher	activated
ENSMUSG00000029270	forebrain	switcher	activated
ENSMUSG00000029279	forebrain	switcher	activated
ENSMUSG00000029291	forebrain	decelerator	activated
ENSMUSG00000029304	forebrain	switcher	activated
ENSMUSG00000029309	forebrain	switcher	activated
ENSMUSG00000029312	forebrain	switcher	activated
ENSMUSG00000029330	forebrain	switcher	activated
ENSMUSG00000029335	forebrain	decelerator	activated
ENSMUSG00000029337	forebrain	decelerator	activated
ENSMUSG00000029343	forebrain	switcher	activated
ENSMUSG00000029348	forebrain	switcher	activated
ENSMUSG00000029359	forebrain	decelerator	activated
ENSMUSG00000029361	forebrain	switcher	activated
ENSMUSG00000029364	forebrain	switcher	activated
ENSMUSG00000029378	forebrain	accelerator	activated
ENSMUSG00000029401	forebrain	accelerator	activated
ENSMUSG00000029403	forebrain	switcher	activated
ENSMUSG00000029406	forebrain	decelerator	activated
ENSMUSG00000029408	forebrain	switcher	activated
ENSMUSG00000029409	forebrain	accelerator	activated
ENSMUSG00000029413	forebrain	switcher	activated
ENSMUSG00000029419	forebrain	switcher	activated
ENSMUSG00000029420	forebrain	switcher	activated
ENSMUSG00000029423	forebrain	switcher	activated
ENSMUSG00000029426	forebrain	switcher	activated
ENSMUSG00000029436	forebrain	decelerator	activated
ENSMUSG00000029449	forebrain	switcher	activated
ENSMUSG00000029461	forebrain	decelerator	activated
ENSMUSG00000029462	forebrain	switcher	activated
ENSMUSG00000029463	forebrain	decelerator	activated
ENSMUSG00000029465	forebrain	switcher	activated
ENSMUSG00000029468	forebrain	switcher	activated
ENSMUSG00000029470	forebrain	switcher	activated
ENSMUSG00000029471	forebrain	switcher	activated
ENSMUSG00000029503	forebrain	switcher	activated
ENSMUSG00000029524	forebrain	decelerator	activated
ENSMUSG00000029534	forebrain	decelerator	activated
ENSMUSG00000029544	forebrain	decelerator	activated
ENSMUSG00000029559	forebrain	switcher	activated
ENSMUSG00000029561	forebrain	decelerator	activated
ENSMUSG00000029571	forebrain	decelerator	activated
ENSMUSG00000029576	forebrain	switcher	activated
ENSMUSG00000029580	forebrain	switcher	activated
ENSMUSG00000029592	forebrain	switcher	activated
ENSMUSG00000029600	forebrain	accelerator	activated
ENSMUSG00000029602	forebrain	switcher	activated
ENSMUSG00000029603	forebrain	decelerator	activated
ENSMUSG00000029608	forebrain	switcher	activated
ENSMUSG00000029621	forebrain	switcher	activated
ENSMUSG00000029627	forebrain	switcher	activated
ENSMUSG00000029632	forebrain	accelerator	activated
ENSMUSG00000029633	forebrain	switcher	activated
ENSMUSG00000029651	forebrain	decelerator	activated
ENSMUSG00000029672	forebrain	switcher	activated
ENSMUSG00000029674	forebrain	switcher	activated
ENSMUSG00000029675	forebrain	switcher	activated
ENSMUSG00000029712	forebrain	switcher	activated
ENSMUSG00000029713	forebrain	decelerator	activated
ENSMUSG00000029715	forebrain	switcher	activated
ENSMUSG00000029716	forebrain	accelerator	activated
ENSMUSG00000029723	forebrain	accelerator	activated
ENSMUSG00000029726	forebrain	switcher	activated
ENSMUSG00000029755	forebrain	switcher	activated
ENSMUSG00000029757	forebrain	switcher	activated
ENSMUSG00000029765	forebrain	decelerator	activated
ENSMUSG00000029769	forebrain	switcher	activated
ENSMUSG00000029778	forebrain	switcher	activated
ENSMUSG00000029780	forebrain	switcher	activated
ENSMUSG00000029804	forebrain	decelerator	activated
ENSMUSG00000029810	forebrain	decelerator	activated
ENSMUSG00000029813	forebrain	switcher	activated
ENSMUSG00000029819	forebrain	decelerator	activated
ENSMUSG00000029828	forebrain	switcher	activated
ENSMUSG00000029832	forebrain	switcher	activated
ENSMUSG00000029838	forebrain	decelerator	activated
ENSMUSG00000029843	forebrain	switcher	activated
ENSMUSG00000029861	forebrain	decelerator	activated
ENSMUSG00000029868	forebrain	switcher	activated
ENSMUSG00000029869	forebrain	switcher	activated
ENSMUSG00000029875	forebrain	decelerator	activated
ENSMUSG00000029878	forebrain	switcher	activated
ENSMUSG00000029922	forebrain	decelerator	activated
ENSMUSG00000029924	forebrain	switcher	activated
ENSMUSG00000029992	forebrain	switcher	activated
ENSMUSG00000029993	forebrain	accelerator	activated
ENSMUSG00000029999	forebrain	switcher	activated
ENSMUSG00000030000	forebrain	decelerator	activated
ENSMUSG00000030004	forebrain	switcher	activated
ENSMUSG00000030020	forebrain	decelerator	activated
ENSMUSG00000030030	forebrain	switcher	activated
ENSMUSG00000030032	forebrain	switcher	activated
ENSMUSG00000030042	forebrain	accelerator	activated
ENSMUSG00000030043	forebrain	decelerator	activated
ENSMUSG00000030048	forebrain	accelerator	activated
ENSMUSG00000030050	forebrain	accelerator	activated
ENSMUSG00000030067	forebrain	switcher	activated
ENSMUSG00000030069	forebrain	switcher	activated
ENSMUSG00000030075	forebrain	decelerator	activated
ENSMUSG00000030077	forebrain	switcher	activated
ENSMUSG00000030083	forebrain	switcher	activated
ENSMUSG00000030086	forebrain	switcher	activated
ENSMUSG00000030087	forebrain	switcher	activated
ENSMUSG00000030088	forebrain	switcher	activated
ENSMUSG00000030089	forebrain	accelerator	activated
ENSMUSG00000030092	forebrain	accelerator	activated
ENSMUSG00000030093	forebrain	decelerator	activated
ENSMUSG00000030096	forebrain	switcher	activated
ENSMUSG00000030098	forebrain	decelerator	activated
ENSMUSG00000030105	forebrain	decelerator	activated
ENSMUSG00000030107	forebrain	accelerator	activated
ENSMUSG00000030108	forebrain	switcher	activated
ENSMUSG00000030109	forebrain	switcher	activated
ENSMUSG00000030110	forebrain	switcher	activated
ENSMUSG00000030111	forebrain	switcher	activated
ENSMUSG00000030114	forebrain	switcher	activated
ENSMUSG00000030116	forebrain	switcher	activated
ENSMUSG00000030120	forebrain	accelerator	activated
ENSMUSG00000030122	forebrain	decelerator	activated
ENSMUSG00000030134	forebrain	switcher	activated
ENSMUSG00000030161	forebrain	switcher	activated
ENSMUSG00000030172	forebrain	decelerator	activated
ENSMUSG00000030207	forebrain	switcher	activated
ENSMUSG00000030209	forebrain	switcher	activated
ENSMUSG00000030218	forebrain	switcher	activated
ENSMUSG00000030219	forebrain	accelerator	activated
ENSMUSG00000030222	forebrain	switcher	activated
ENSMUSG00000030223	forebrain	decelerator	activated
ENSMUSG00000030226	forebrain	switcher	activated
ENSMUSG00000030230	forebrain	switcher	activated
ENSMUSG00000030235	forebrain	switcher	activated
ENSMUSG00000030237	forebrain	switcher	activated
ENSMUSG00000030247	forebrain	decelerator	activated
ENSMUSG00000030249	forebrain	decelerator	activated
ENSMUSG00000030270	forebrain	accelerator	activated
ENSMUSG00000030272	forebrain	switcher	activated
ENSMUSG00000030282	forebrain	decelerator	activated
ENSMUSG00000030284	forebrain	decelerator	activated
ENSMUSG00000030286	forebrain	switcher	activated
ENSMUSG00000030301	forebrain	switcher	activated
ENSMUSG00000030302	forebrain	switcher	activated
ENSMUSG00000030303	forebrain	switcher	activated
ENSMUSG00000030306	forebrain	decelerator	activated
ENSMUSG00000030307	forebrain	switcher	activated
ENSMUSG00000030310	forebrain	decelerator	activated
ENSMUSG00000030317	forebrain	accelerator	activated
ENSMUSG00000030327	forebrain	switcher	activated
ENSMUSG00000030329	forebrain	switcher	activated
ENSMUSG00000030340	forebrain	accelerator	activated
ENSMUSG00000030342	forebrain	switcher	activated
ENSMUSG00000030347	forebrain	switcher	activated
ENSMUSG00000030350	forebrain	decelerator	activated
ENSMUSG00000030351	forebrain	switcher	activated
ENSMUSG00000030374	forebrain	decelerator	activated
ENSMUSG00000030376	forebrain	decelerator	activated
ENSMUSG00000030380	forebrain	switcher	activated
ENSMUSG00000030397	forebrain	decelerator	activated
[truncated: 30,863 more rows]

## Sheet: Fig.2E
forebrain_kinetic_class	midbrain_kinetic_class	hindbrain_kinetic_class	count	group
forebrain_accelerator	midbrain_accelerator	hindbrain_accelerator	56	activated
forebrain_accelerator	midbrain_accelerator	hindbrain_decelerator	2	activated
forebrain_accelerator	midbrain_accelerator	hindbrain_switcher	106	activated
forebrain_accelerator	midbrain_decelerator	hindbrain_decelerator	1	activated
forebrain_accelerator	midbrain_decelerator	hindbrain_switcher	2	activated
forebrain_accelerator	midbrain_switcher	hindbrain_accelerator	27	activated
forebrain_accelerator	midbrain_switcher	hindbrain_decelerator	26	activated
forebrain_accelerator	midbrain_switcher	hindbrain_switcher	340	activated
forebrain_decelerator	midbrain_accelerator	hindbrain_accelerator	1	activated
forebrain_decelerator	midbrain_accelerator	hindbrain_switcher	3	activated
forebrain_decelerator	midbrain_decelerator	hindbrain_decelerator	239	activated
forebrain_decelerator	midbrain_decelerator	hindbrain_switcher	143	activated
forebrain_decelerator	midbrain_switcher	hindbrain_accelerator	4	activated
forebrain_decelerator	midbrain_switcher	hindbrain_decelerator	184	activated
forebrain_decelerator	midbrain_switcher	hindbrain_switcher	590	activated
forebrain_switcher	midbrain_accelerator	hindbrain_accelerator	27	activated
forebrain_switcher	midbrain_accelerator	hindbrain_decelerator	2	activated
forebrain_switcher	midbrain_accelerator	hindbrain_switcher	86	activated
forebrain_switcher	midbrain_decelerator	hindbrain_decelerator	78	activated
forebrain_switcher	midbrain_decelerator	hindbrain_switcher	73	activated
forebrain_switcher	midbrain_switcher	hindbrain_accelerator	42	activated
forebrain_switcher	midbrain_switcher	hindbrain_decelerator	222	activated
forebrain_switcher	midbrain_switcher	hindbrain_switcher	1950	activated
forebrain_accelerator	midbrain_accelerator	hindbrain_accelerator	3	repressed
forebrain_accelerator	midbrain_accelerator	hindbrain_switcher	10	repressed
forebrain_accelerator	midbrain_decelerator	hindbrain_decelerator	3	repressed
forebrain_accelerator	midbrain_decelerator	hindbrain_switcher	3	repressed
forebrain_accelerator	midbrain_switcher	hindbrain_decelerator	2	repressed
forebrain_accelerator	midbrain_switcher	hindbrain_switcher	79	repressed
forebrain_decelerator	midbrain_decelerator	hindbrain_accelerator	3	repressed
forebrain_decelerator	midbrain_decelerator	hindbrain_decelerator	287	repressed
forebrain_decelerator	midbrain_decelerator	hindbrain_switcher	80	repressed
forebrain_decelerator	midbrain_switcher	hindbrain_decelerator	106	repressed
forebrain_decelerator	midbrain_switcher	hindbrain_switcher	243	repressed
forebrain_switcher	midbrain_accelerator	hindbrain_accelerator	4	repressed
forebrain_switcher	midbrain_accelerator	hindbrain_switcher	11	repressed
forebrain_switcher	midbrain_decelerator	hindbrain_accelerator	1	repressed
forebrain_switcher	midbrain_decelerator	hindbrain_decelerator	136	repressed
forebrain_switcher	midbrain_decelerator	hindbrain_switcher	107	repressed
forebrain_switcher	midbrain_switcher	hindbrain_accelerator	6	repressed
forebrain_switcher	midbrain_switcher	hindbrain_decelerator	176	repressed
forebrain_switcher	midbrain_switcher	hindbrain_switcher	1229	repressed

## Sheet: Fig.3A
gene_name	k	b	cell_type	timepoint_group
Abat	0.449416	0.952789	Anterior_floor_plate	E8-E9
Abca5	0.576528	0.857993	Anterior_floor_plate	E8-E9
Abr	1.82706	0.722451	Anterior_floor_plate	E8-E9
Acyp2	7.1478	0.514736	Anterior_floor_plate	E8-E9
Adamts17	2.46108	0.5978	Anterior_floor_plate	E8-E9
Adcyap1r1	1.07955	0.73092	Anterior_floor_plate	E8-E9
Afap1	0.221226	0.917662	Anterior_floor_plate	E8-E9
Aff2	0.635544	1.16559	Anterior_floor_plate	E8-E9
Agfg1	5.05411	0.876886	Anterior_floor_plate	E8-E9
Aig1	1.29287	0.89316	Anterior_floor_plate	E8-E9
Alkbh8	4.24872	0.771823	Anterior_floor_plate	E8-E9
Ap3s1	0.382901	0.823805	Anterior_floor_plate	E8-E9
Aplp1	3.5255	0.510925	Anterior_floor_plate	E8-E9
Arhgap32	3.19364	1.49896	Anterior_floor_plate	E8-E9
Arhgef4	0.991749	0.930876	Anterior_floor_plate	E8-E9
Arhgef40	0.0616224	370737	Anterior_floor_plate	E8-E9
Arid4a	7.70594	0.900741	Anterior_floor_plate	E8-E9
Arl4a	3.8992	0.5464	Anterior_floor_plate	E8-E9
Atp2b4	0.440528	1.01362	Anterior_floor_plate	E8-E9
Atr	3.90588	1.10335	Anterior_floor_plate	E8-E9
Bcl11a	5.09103	1.35937	Anterior_floor_plate	E8-E9
Btbd1	0.488362	0.819474	Anterior_floor_plate	E8-E9
Cacna1g	9.31633	0.52122	Anterior_floor_plate	E8-E9
Cacna2d1	0.261521	2.30846	Anterior_floor_plate	E8-E9
Cacng4	2.05604	0.598835	Anterior_floor_plate	E8-E9
Cadm3	0.0413244	11186.8	Anterior_floor_plate	E8-E9
Camk2g	0.791524	0.82875	Anterior_floor_plate	E8-E9
Cap2	1.87038	0.72012	Anterior_floor_plate	E8-E9
Ccdc30	0.459293	0.869905	Anterior_floor_plate	E8-E9
Ccdc47	3.29534	0.73059	Anterior_floor_plate	E8-E9
Ccser1	3.98825	1.43497	Anterior_floor_plate	E8-E9
Cdh8	2.42583	1.05775	Anterior_floor_plate	E8-E9
Cdon	0.66008	1.57889	Anterior_floor_plate	E8-E9
Cenpv	1.96952	0.596982	Anterior_floor_plate	E8-E9
Cfap44	0.582908	1.03142	Anterior_floor_plate	E8-E9
Cfap69	0.0280439	2367.43	Anterior_floor_plate	E8-E9
Cfap74	0.0252781	11245.5	Anterior_floor_plate	E8-E9
Ckb	2.10683	0.630138	Anterior_floor_plate	E8-E9
Clstn2	3.56102	1.13601	Anterior_floor_plate	E8-E9
Cnbp	0.721324	0.537776	Anterior_floor_plate	E8-E9
Cnn3	3.77727	1.02336	Anterior_floor_plate	E8-E9
Cnpy1	6.59286	0.547615	Anterior_floor_plate	E8-E9
Cntnap4	3.80727	1.16276	Anterior_floor_plate	E8-E9
Col5a2	3.34207	1.07066	Anterior_floor_plate	E8-E9
Cops2	0.908494	0.531958	Anterior_floor_plate	E8-E9
Corin	5.19038	0.793421	Anterior_floor_plate	E8-E9
Cpeb4	0.0139069	119.442	Anterior_floor_plate	E8-E9
Crebrf	0.0411215	77648.1	Anterior_floor_plate	E8-E9
Crem	6.95611	0.52031	Anterior_floor_plate	E8-E9
Crtc3	7.77667	0.649526	Anterior_floor_plate	E8-E9
Ctnnd2	0.349002	2.45847	Anterior_floor_plate	E8-E9
Cux2	0.708175	0.859643	Anterior_floor_plate	E8-E9
Cyth1	0.0427045	11213.5	Anterior_floor_plate	E8-E9
D430041D05Rik	0.991822	0.767405	Anterior_floor_plate	E8-E9
Daam1	3.1551	1.41177	Anterior_floor_plate	E8-E9
Dchs2	0.665765	1.28384	Anterior_floor_plate	E8-E9
Dclk1	0.503492	2.1388	Anterior_floor_plate	E8-E9
Dcp1b	3.16837	0.597334	Anterior_floor_plate	E8-E9
Dgkb	0.0921738	208785	Anterior_floor_plate	E8-E9
Dgki	3.38511	0.855927	Anterior_floor_plate	E8-E9
Dlg2	2.52749	0.956264	Anterior_floor_plate	E8-E9
Dlg3	2.60422	0.543696	Anterior_floor_plate	E8-E9
Dlgap1	0.333508	0.64184	Anterior_floor_plate	E8-E9
Dnah9	0.720437	1.03641	Anterior_floor_plate	E8-E9
Dock3	1.85851	0.524296	Anterior_floor_plate	E8-E9
Drp2	0.329221	0.592737	Anterior_floor_plate	E8-E9
Dtna	1.00079	0.794663	Anterior_floor_plate	E8-E9
Dync1i2	4.44748	1.01307	Anterior_floor_plate	E8-E9
Eea1	2.66596	0.668722	Anterior_floor_plate	E8-E9
Eif2ak4	8.38534	0.576291	Anterior_floor_plate	E8-E9
Enc1	0.660891	0.795916	Anterior_floor_plate	E8-E9
Epb41l2	3.78129	0.617049	Anterior_floor_plate	E8-E9
Ercc6l2	1.53697	0.882279	Anterior_floor_plate	E8-E9
Etfa	0.471875	0.56748	Anterior_floor_plate	E8-E9
Etfdh	0.114909	564838	Anterior_floor_plate	E8-E9
Fam117b	2.80465	0.674476	Anterior_floor_plate	E8-E9
Fam120b	4.5976	0.765833	Anterior_floor_plate	E8-E9
Fbxo38	1.31277	0.596664	Anterior_floor_plate	E8-E9
Flnb	0.960301	0.7632	Anterior_floor_plate	E8-E9
Fry	1.05735	0.933966	Anterior_floor_plate	E8-E9
G2e3	5.72632	1.05385	Anterior_floor_plate	E8-E9
Glrx3	2.39046	0.51165	Anterior_floor_plate	E8-E9
Gm973	0.572023	1.1197	Anterior_floor_plate	E8-E9
Gpbp1l1	1.38047	0.75618	Anterior_floor_plate	E8-E9
Gpm6a	0.625587	0.82208	Anterior_floor_plate	E8-E9
Gpsm2	0.606189	0.582722	Anterior_floor_plate	E8-E9
Grid1	0.713434	0.665483	Anterior_floor_plate	E8-E9
Grm7	0.253647	1.0714	Anterior_floor_plate	E8-E9
Hbb-bs	1.18653	0.833837	Anterior_floor_plate	E8-E9
Hbp1	4.51674	0.526038	Anterior_floor_plate	E8-E9
Hectd2	0.403066	0.753866	Anterior_floor_plate	E8-E9
Hsph1	2.92023	0.617356	Anterior_floor_plate	E8-E9
Inpp4b	0.308006	1.08275	Anterior_floor_plate	E8-E9
Insr	3.85663	1.15949	Anterior_floor_plate	E8-E9
Ipo8	4.90334	0.901075	Anterior_floor_plate	E8-E9
Itm2c	1.04037	0.735311	Anterior_floor_plate	E8-E9
Jam2	2.30622	1.37041	Anterior_floor_plate	E8-E9
Jmy	4.40446	0.679463	Anterior_floor_plate	E8-E9
Kcnb2	0.267875	1.46226	Anterior_floor_plate	E8-E9
Kcnd2	2.68908	0.9113	Anterior_floor_plate	E8-E9
Kcnip4	0.15232	1.68398e+06	Anterior_floor_plate	E8-E9
Kcnn3	0.246391	2.26974e+06	Anterior_floor_plate	E8-E9
Kcnq5	6.72071	1.01549	Anterior_floor_plate	E8-E9
Kif5c	0.203009	0.762382	Anterior_floor_plate	E8-E9
Klhl24	3.13878	0.552344	Anterior_floor_plate	E8-E9
Lmbrd1	2.0321	0.62933	Anterior_floor_plate	E8-E9
Lrig1	7.57951	0.797607	Anterior_floor_plate	E8-E9
Lrrc49	6.22855	0.955875	Anterior_floor_plate	E8-E9
Lrrc4b	0.447027	0.840393	Anterior_floor_plate	E8-E9
Lrrn1	0.892644	0.99452	Anterior_floor_plate	E8-E9
Ltn1	3.1161	0.605789	Anterior_floor_plate	E8-E9
Mboat1	1.31074	0.886517	Anterior_floor_plate	E8-E9
Mcu	0.589279	0.74775	Anterior_floor_plate	E8-E9
Mdga1	0.500752	1.4766	Anterior_floor_plate	E8-E9
Megf11	0.427111	2.22823	Anterior_floor_plate	E8-E9
Mettl16	0.93307	0.578961	Anterior_floor_plate	E8-E9
Mfng	0.773608	0.640555	Anterior_floor_plate	E8-E9
Micu3	6.81043	0.751812	Anterior_floor_plate	E8-E9
Mipol1	4.01737	1.24223	Anterior_floor_plate	E8-E9
Mms19	1.97004	0.88817	Anterior_floor_plate	E8-E9
Mob1b	1.23756	0.638949	Anterior_floor_plate	E8-E9
Mok	0.00392952	2560.41	Anterior_floor_plate	E8-E9
Mpped2	2.39668	1.1248	Anterior_floor_plate	E8-E9
mt-Nd5	1.81479	0.653978	Anterior_floor_plate	E8-E9
Mtpn	2.7846	0.596363	Anterior_floor_plate	E8-E9
Myo6	2.52849	0.541561	Anterior_floor_plate	E8-E9
Myt1	0.829119	0.861684	Anterior_floor_plate	E8-E9
Naca	3.33746	0.582131	Anterior_floor_plate	E8-E9
Nkain3	1.22913	1.58723	Anterior_floor_plate	E8-E9
Nol4	0.439504	0.926316	Anterior_floor_plate	E8-E9
Nr2f1	13.9692	0.740222	Anterior_floor_plate	E8-E9
Nrbp2	10.1022	0.977186	Anterior_floor_plate	E8-E9
Nrxn2	0.0186902	248.633	Anterior_floor_plate	E8-E9
Nsg2	0.074223	2.34626	Anterior_floor_plate	E8-E9
Nt5c2	4.03726	0.723617	Anterior_floor_plate	E8-E9
Ntrk2	1.02162	1.91073	Anterior_floor_plate	E8-E9
Orc3	2.47976	0.959973	Anterior_floor_plate	E8-E9
Oxr1	0.829168	0.885715	Anterior_floor_plate	E8-E9
Parn	1.57886	0.546924	Anterior_floor_plate	E8-E9
Pcdh9	1.08272	2.54392	Anterior_floor_plate	E8-E9
Pcnp	1.81561	0.564866	Anterior_floor_plate	E8-E9
Pde1a	0.515456	0.958614	Anterior_floor_plate	E8-E9
Pde1c	0.955097	0.760785	Anterior_floor_plate	E8-E9
Pdpn	1.02766	0.820503	Anterior_floor_plate	E8-E9
Pdzrn4	0.458185	1.21343	Anterior_floor_plate	E8-E9
Pex3	0.020491	0.71987	Anterior_floor_plate	E8-E9
Phactr1	0.862899	0.647518	Anterior_floor_plate	E8-E9
Phc3	5.8549	0.771774	Anterior_floor_plate	E8-E9
Phtf1	1.01692	0.994144	Anterior_floor_plate	E8-E9
Pign	2.4278	1.15912	Anterior_floor_plate	E8-E9
Pik3c2b	0.987346	0.611161	Anterior_floor_plate	E8-E9
Plagl1	1.89583	0.994877	Anterior_floor_plate	E8-E9
Pld1	0.519735	1.1293	Anterior_floor_plate	E8-E9
Plxna4	0.725011	1.55702	Anterior_floor_plate	E8-E9
Pmepa1	2.17389	0.775363	Anterior_floor_plate	E8-E9
Pot1a	1.15936	0.613135	Anterior_floor_plate	E8-E9
Pou3f2	0.955133	0.658383	Anterior_floor_plate	E8-E9
Ppfia2	0.927394	0.678596	Anterior_floor_plate	E8-E9
Pphln1	0.834411	0.547319	Anterior_floor_plate	E8-E9
Ppp2r2b	0.340336	1.07696	Anterior_floor_plate	E8-E9
Ppp6c	1.34102	0.54856	Anterior_floor_plate	E8-E9
Ppt1	3.04251	0.613659	Anterior_floor_plate	E8-E9
Prkdc	1.22285	1.1291	Anterior_floor_plate	E8-E9
Prmt3	2.15763	0.626903	Anterior_floor_plate	E8-E9
Ptprm	22.994	1.21928	Anterior_floor_plate	E8-E9
Ptpro	1.18679	1.21226	Anterior_floor_plate	E8-E9
Pygb	17.5036	0.555691	Anterior_floor_plate	E8-E9
Rab1a	3.1455	0.544821	Anterior_floor_plate	E8-E9
Rars2	2.33221	0.758792	Anterior_floor_plate	E8-E9
Rbbp7	0.834787	0.598667	Anterior_floor_plate	E8-E9
Rbms3	2.8849	0.765978	Anterior_floor_plate	E8-E9
Rbpj	2.76965	1.05621	Anterior_floor_plate	E8-E9
Rfx2	0.0252481	10615.4	Anterior_floor_plate	E8-E9
Rgl1	3.35292	0.671427	Anterior_floor_plate	E8-E9
Rhbdl3	1.23959	1.42125	Anterior_floor_plate	E8-E9
Rhoq	7.97209	0.644579	Anterior_floor_plate	E8-E9
Ric3	8.60939	0.523019	Anterior_floor_plate	E8-E9
Rnf13	7.45969	0.617406	Anterior_floor_plate	E8-E9
Rnf150	2.83565	1.03717	Anterior_floor_plate	E8-E9
Rnf169	0.417798	1.39696	Anterior_floor_plate	E8-E9
Rps6ka5	2.25714	1.02063	Anterior_floor_plate	E8-E9
Rtn1	0.474841	0.969414	Anterior_floor_plate	E8-E9
S100pbp	5.01518	0.797898	Anterior_floor_plate	E8-E9
Serpine2	0.0581342	18788.9	Anterior_floor_plate	E8-E9
Sfmbt2	0.434553	1.53758	Anterior_floor_plate	E8-E9
Sh3glb2	0.0805797	381961	Anterior_floor_plate	E8-E9
Sirt1	0.942498	0.592847	Anterior_floor_plate	E8-E9
Slc16a2	0.79519	0.652377	Anterior_floor_plate	E8-E9
Slc1a3	0.909528	1.60873	Anterior_floor_plate	E8-E9
Slc27a1	0.148102	60686.9	Anterior_floor_plate	E8-E9
Slc2a13	0.511559	0.680688	Anterior_floor_plate	E8-E9
Sorbs1	0.054744	130038	Anterior_floor_plate	E8-E9
Sox4	1.99567	0.933661	Anterior_floor_plate	E8-E9
Sox9	1.17008	0.68151	Anterior_floor_plate	E8-E9
Sparcl1	0.260441	1.04334	Anterior_floor_plate	E8-E9
Srcin1	0.0903529	0.895539	Anterior_floor_plate	E8-E9
Stk4	3.62664	0.526046	Anterior_floor_plate	E8-E9
Strada	1.39986	0.705746	Anterior_floor_plate	E8-E9
Stx6	5.02614	0.812772	Anterior_floor_plate	E8-E9
Sumo1	9.31233	0.754778	Anterior_floor_plate	E8-E9
Svil	0.606849	0.93623	Anterior_floor_plate	E8-E9
Sybu	1.57452	1.02991	Anterior_floor_plate	E8-E9
Syn2	0.400391	0.849577	Anterior_floor_plate	E8-E9
Tacr1	0.839839	0.781551	Anterior_floor_plate	E8-E9
Taok1	4.8777	1.89239	Anterior_floor_plate	E8-E9
Tax1bp1	3.21709	0.829364	Anterior_floor_plate	E8-E9
Tbc1d23	2.35123	0.624305	Anterior_floor_plate	E8-E9
Tceal3	0.077893	260158	Anterior_floor_plate	E8-E9
Tet1	5.8691	0.549886	Anterior_floor_plate	E8-E9
Tfdp2	4.85741	1.35237	Anterior_floor_plate	E8-E9
Thtpa	0.368524	1.2444	Anterior_floor_plate	E8-E9
Timm44	7.42016	0.542523	Anterior_floor_plate	E8-E9
Tln1	1.40598	0.530012	Anterior_floor_plate	E8-E9
Tmem163	1.50881	1.03103	Anterior_floor_plate	E8-E9
Tmtc4	2.80062	0.545788	Anterior_floor_plate	E8-E9
Tnk2	7.8395	0.522708	Anterior_floor_plate	E8-E9
Tor1aip1	0.894949	0.572995	Anterior_floor_plate	E8-E9
Tor1aip2	1.0321	0.577173	Anterior_floor_plate	E8-E9
Tra2b	4.33735	1.31729	Anterior_floor_plate	E8-E9
Trim2	1.76319	1.4457	Anterior_floor_plate	E8-E9
Trip4	2.28898	0.71771	Anterior_floor_plate	E8-E9
Trpm3	0.909025	0.667688	Anterior_floor_plate	E8-E9
Tspan11	0.896395	0.654617	Anterior_floor_plate	E8-E9
Ttc17	2.2437	0.915253	Anterior_floor_plate	E8-E9
Ttc8	1.79902	0.839047	Anterior_floor_plate	E8-E9
Tulp3	1.81153	0.574459	Anterior_floor_plate	E8-E9
Txndc12	1.20292	0.5243	Anterior_floor_plate	E8-E9
Ubash3b	0.852	0.630816	Anterior_floor_plate	E8-E9
Ube2w	3.34552	0.931264	Anterior_floor_plate	E8-E9
Ufl1	5.07889	0.787576	Anterior_floor_plate	E8-E9
Unc5d	0.313995	0.864159	Anterior_floor_plate	E8-E9
Usp8	1.00061	0.54525	Anterior_floor_plate	E8-E9
Vezt	3.10457	1.05915	Anterior_floor_plate	E8-E9
Wasf2	1.77443	0.619916	Anterior_floor_plate	E8-E9
Wdr19	9.42075	0.523098	Anterior_floor_plate	E8-E9
Wdr41	0.0165783	1067.88	Anterior_floor_plate	E8-E9
Wipi2	14.2677	0.631269	Anterior_floor_plate	E8-E9
Wnt7b	5.96241	1.0415	Anterior_floor_plate	E8-E9
Xpr1	5.19525	0.898507	Anterior_floor_plate	E8-E9
Zc2hc1a	3.51851	0.660012	Anterior_floor_plate	E8-E9
Zfp260	2.19985	0.567486	Anterior_floor_plate	E8-E9
Zfp804b	2.74906	0.758465	Anterior_floor_plate	E8-E9
2700049A03Rik	2.91256	1.19574	Anterior_roof_plate	E8-E9
4930503L19Rik	2.17449	0.675271	Anterior_roof_plate	E8-E9
Abca5	0.533907	0.618669	Anterior_roof_plate	E8-E9
Acbd5	8.47548	0.609703	Anterior_roof_plate	E8-E9
Aco2	3.00514	0.602116	Anterior_roof_plate	E8-E9
Adamts1	0.742395	0.587696	Anterior_roof_plate	E8-E9
Adcy8	2.09454	1.02426	Anterior_roof_plate	E8-E9
Afap1l2	1.47746	0.788865	Anterior_roof_plate	E8-E9
Anks1b	0.308587	0.554843	Anterior_roof_plate	E8-E9
Arhgap31	0.0111719	3362.15	Anterior_roof_plate	E8-E9
Arhgef4	0.513897	0.986452	Anterior_roof_plate	E8-E9
Arhgef9	0.994789	0.966052	Anterior_roof_plate	E8-E9
Arnt2	2.39063	0.955603	Anterior_roof_plate	E8-E9
Atad1	2.13679	0.815576	Anterior_roof_plate	E8-E9
Atl2	1.29286	0.64171	Anterior_roof_plate	E8-E9
Atp2b4	0.452869	0.669683	Anterior_roof_plate	E8-E9
Atp6v1a	3.24378	0.512847	Anterior_roof_plate	E8-E9
Atp7a	2.75603	0.52716	Anterior_roof_plate	E8-E9
Atxn1	2.13499	0.833107	Anterior_roof_plate	E8-E9
Bcl11a	2.16614	0.628598	Anterior_roof_plate	E8-E9
Bcl2l1	3.72114	0.936497	Anterior_roof_plate	E8-E9
Blmh	1.89183	0.691375	Anterior_roof_plate	E8-E9
Brd9	10.1468	0.651192	Anterior_roof_plate	E8-E9
Btbd10	7.1291	0.601964	Anterior_roof_plate	E8-E9
Cab39l	6.83295	0.862729	Anterior_roof_plate	E8-E9
Cacna1e	2.35309	0.836758	Anterior_roof_plate	E8-E9
Cacna2d1	1.13406	0.984173	Anterior_roof_plate	E8-E9
Cadps2	0.957734	1.07002	Anterior_roof_plate	E8-E9
Camk2a	0.471232	0.626379	Anterior_roof_plate	E8-E9
Cbx3	2.0066	0.609618	Anterior_roof_plate	E8-E9
Ccdc141	0.641365	0.783326	Anterior_roof_plate	E8-E9
Ccdc148	0.984121	0.64608	Anterior_roof_plate	E8-E9
Ccdc191	3.24452	0.731027	Anterior_roof_plate	E8-E9
Ccdc30	1.1639	0.71154	Anterior_roof_plate	E8-E9
Ccdc66	7.49083	0.652025	Anterior_roof_plate	E8-E9
Cd81	1.85493	0.639656	Anterior_roof_plate	E8-E9
Cdh18	0.620096	0.713489	Anterior_roof_plate	E8-E9
Cenpj	4.17342	0.5365	Anterior_roof_plate	E8-E9
Cers4	1.28437	0.649516	Anterior_roof_plate	E8-E9
Cfap69	0.684066	0.747642	Anterior_roof_plate	E8-E9
Clspn	1.13635	0.575069	Anterior_roof_plate	E8-E9
Cnbp	0.825712	0.582398	Anterior_roof_plate	E8-E9
Cntnap4	1.05893	0.860055	Anterior_roof_plate	E8-E9
Cops2	3.03942	0.551237	Anterior_roof_plate	E8-E9
Ctnnbl1	2.9864	0.618129	Anterior_roof_plate	E8-E9
Cux2	2.05305	1.56385	Anterior_roof_plate	E8-E9
Cyp20a1	1.29097	0.566433	Anterior_roof_plate	E8-E9
Cyp39a1	0.0259529	976.686	Anterior_roof_plate	E8-E9
Cyp7b1	0.493416	0.733644	Anterior_roof_plate	E8-E9
Daam1	2.34822	0.916618	Anterior_roof_plate	E8-E9
Dcaf7	6.78767	0.566507	Anterior_roof_plate	E8-E9
Dcp2	1.91387	0.517712	Anterior_roof_plate	E8-E9
Ddhd1	3.68037	0.743328	Anterior_roof_plate	E8-E9
Ddhd2	3.99347	0.603328	Anterior_roof_plate	E8-E9
Dlg2	1.23581	0.716047	Anterior_roof_plate	E8-E9
Ednrb	5.6202	0.665181	Anterior_roof_plate	E8-E9
Ephb1	1.23188	0.728938	Anterior_roof_plate	E8-E9
Ercc6	3.38582	0.539904	Anterior_roof_plate	E8-E9
Eri2	2.64346	0.548016	Anterior_roof_plate	E8-E9
Fam20b	3.00197	0.576521	Anterior_roof_plate	E8-E9
Fam219a	0.296744	0.765745	Anterior_roof_plate	E8-E9
Fam91a1	3.76778	0.522746	Anterior_roof_plate	E8-E9
Fbxo38	3.64778	0.665378	Anterior_roof_plate	E8-E9
Fgf12	0.525314	0.795728	Anterior_roof_plate	E8-E9
Frmpd4	0.46167	1.63225	Anterior_roof_plate	E8-E9
Gabrb1	0.908328	1.70592	Anterior_roof_plate	E8-E9
Gas2l3	1.93662	0.534756	Anterior_roof_plate	E8-E9
Gm973	1.7229	0.746618	Anterior_roof_plate	E8-E9
Gpm6a	1.70019	0.951593	Anterior_roof_plate	E8-E9
Gpm6b	1.1765	0.840198	Anterior_roof_plate	E8-E9
Gria1	2.37915	0.810159	Anterior_roof_plate	E8-E9
Grid2	2.25254	0.97016	Anterior_roof_plate	E8-E9
Grm8	0.169123	0.816735	Anterior_roof_plate	E8-E9
Gtf2h1	3.23958	0.566802	Anterior_roof_plate	E8-E9
Hbb-bs	1.13687	0.815114	Anterior_roof_plate	E8-E9
Hpgds	1.75031	0.687642	Anterior_roof_plate	E8-E9
Htra1	0.907154	0.88093	Anterior_roof_plate	E8-E9
Idh3b	3.44608	0.554806	Anterior_roof_plate	E8-E9
Ift88	4.12975	0.67374	Anterior_roof_plate	E8-E9
Il1rap	1.6684	0.753819	Anterior_roof_plate	E8-E9
Il1rapl1	0.746962	0.991122	Anterior_roof_plate	E8-E9
Immp1l	1.58603	0.798758	Anterior_roof_plate	E8-E9
Ints9	4.10777	0.557063	Anterior_roof_plate	E8-E9
Iqsec2	0.973825	0.577854	Anterior_roof_plate	E8-E9
Jak1	10.8606	0.709546	Anterior_roof_plate	E8-E9
Kcnc2	2.07395	0.58901	Anterior_roof_plate	E8-E9
Kcnip4	0.866755	1.07919	Anterior_roof_plate	E8-E9
Kcnk2	1.47391	0.663235	Anterior_roof_plate	E8-E9
Kcnn3	1.52001	0.826012	Anterior_roof_plate	E8-E9
Kcnq5	3.19188	0.562499	Anterior_roof_plate	E8-E9
Kif11	5.51965	1.15366	Anterior_roof_plate	E8-E9
Kif1a	0.607367	0.941921	Anterior_roof_plate	E8-E9
Kirrel3	1.65906	0.647658	Anterior_roof_plate	E8-E9
Klf7	1.24282	0.537757	Anterior_roof_plate	E8-E9
Klhl7	3.62886	0.957412	Anterior_roof_plate	E8-E9
Limch1	0.141898	0.828507	Anterior_roof_plate	E8-E9
Lingo2	1.15372	0.680334	Anterior_roof_plate	E8-E9
Lrch1	1.55303	0.974281	Anterior_roof_plate	E8-E9
Lrig1	7.26916	0.534401	Anterior_roof_plate	E8-E9
Lrp8	0.39817	1.0881	Anterior_roof_plate	E8-E9
Lrrc49	2.95378	0.534788	Anterior_roof_plate	E8-E9
Lrriq1	0.587954	0.723382	Anterior_roof_plate	E8-E9
Ltn1	4.16056	0.728744	Anterior_roof_plate	E8-E9
Ly6h	2.82003	0.708979	Anterior_roof_plate	E8-E9
Masp1	1.68058	0.630804	Anterior_roof_plate	E8-E9
Mastl	2.57503	0.67745	Anterior_roof_plate	E8-E9
Mbnl3	1.68626	0.579565	Anterior_roof_plate	E8-E9
Mdc1	1.8694	0.560256	Anterior_roof_plate	E8-E9
Mdfic	1.07482	1.30066	Anterior_roof_plate	E8-E9
Mdga1	1.17753	0.610256	Anterior_roof_plate	E8-E9
Mdga2	1.33052	0.897386	Anterior_roof_plate	E8-E9
Med1	6.29655	0.618355	Anterior_roof_plate	E8-E9
Mrps6	0.244663	0.782869	Anterior_roof_plate	E8-E9
Msi1	2.1488	1.61706	Anterior_roof_plate	E8-E9
Msrb3	1.10887	0.683377	Anterior_roof_plate	E8-E9
mt-Nd5	1.08789	0.638209	Anterior_roof_plate	E8-E9
Naf1	2.76758	0.522403	Anterior_roof_plate	E8-E9
Nalcn	1.17169	0.761789	Anterior_roof_plate	E8-E9
Ncam2	0.742258	1.39962	Anterior_roof_plate	E8-E9
Ncaph	2.78001	0.525816	Anterior_roof_plate	E8-E9
Ncbp1	2.20023	0.606185	Anterior_roof_plate	E8-E9
Ndc1	1.10671	0.607596	Anterior_roof_plate	E8-E9
Nedd9	0.44186	0.858528	Anterior_roof_plate	E8-E9
Nfxl1	1.97357	0.546801	Anterior_roof_plate	E8-E9
Nkain2	0.401672	0.947977	Anterior_roof_plate	E8-E9
Nkd1	0.840211	0.670516	Anterior_roof_plate	E8-E9
Nlgn1	0.604921	1.30879	Anterior_roof_plate	E8-E9
Nmd3	1.8421	0.547035	Anterior_roof_plate	E8-E9
Nono	1.2204	0.688478	Anterior_roof_plate	E8-E9
Nploc4	1.25233	0.634248	Anterior_roof_plate	E8-E9
Npr3	2.28098	0.93133	Anterior_roof_plate	E8-E9
Nr3c2	1.48701	0.924988	Anterior_roof_plate	E8-E9
Ntng1	8.18946	0.783929	Anterior_roof_plate	E8-E9
Ntrk2	1.52674	1.13091	Anterior_roof_plate	E8-E9
Ntrk3	1.89418	0.747034	Anterior_roof_plate	E8-E9
Nup88	5.80521	0.554956	Anterior_roof_plate	E8-E9
Nup93	1.46583	0.649354	Anterior_roof_plate	E8-E9
Oxct1	1.43191	0.611997	Anterior_roof_plate	E8-E9
Pacrg	0.603892	0.813903	Anterior_roof_plate	E8-E9
Pacsin2	2.37485	0.603809	Anterior_roof_plate	E8-E9
Pag1	1.52308	0.776437	Anterior_roof_plate	E8-E9
Palmd	1.98978	0.642132	Anterior_roof_plate	E8-E9
Pde10a	0.899049	0.625976	Anterior_roof_plate	E8-E9
Pde5a	2.76248	0.776247	Anterior_roof_plate	E8-E9
Pdgfc	2.23607	0.911999	Anterior_roof_plate	E8-E9
Pdpn	2.33389	0.644965	Anterior_roof_plate	E8-E9
Pfn2	0.0119536	69.0172	Anterior_roof_plate	E8-E9
Phldb2	2.81827	0.8322	Anterior_roof_plate	E8-E9
Pld1	0.286506	0.732562	Anterior_roof_plate	E8-E9
Plk4	1.33093	0.658864	Anterior_roof_plate	E8-E9
Plxnc1	1.16553	0.539311	Anterior_roof_plate	E8-E9
Pmepa1	2.11556	0.682621	Anterior_roof_plate	E8-E9
Polr1a	1.50874	0.593073	Anterior_roof_plate	E8-E9
Ppid	2.13342	0.561521	Anterior_roof_plate	E8-E9
Ppp2r2b	1.61628	0.798841	Anterior_roof_plate	E8-E9
Prc1	2.08022	0.749983	Anterior_roof_plate	E8-E9
Prex2	1.45032	1.19986	Anterior_roof_plate	E8-E9
Prpf3	8.28516	0.704203	Anterior_roof_plate	E8-E9
Prrc2a	3.91335	0.536449	Anterior_roof_plate	E8-E9
Psap	1.9253	0.543552	Anterior_roof_plate	E8-E9
Ptcd3	3.78506	0.846626	Anterior_roof_plate	E8-E9
Pxdn	1.40516	0.653175	Anterior_roof_plate	E8-E9
Rab14	1.94477	1.0419	Anterior_roof_plate	E8-E9
Rab3gap1	3.96693	0.682751	Anterior_roof_plate	E8-E9
Ranbp10	2.04622	0.745415	Anterior_roof_plate	E8-E9
Rars2	2.36879	0.918993	Anterior_roof_plate	E8-E9
Rfc1	1.01584	0.849554	Anterior_roof_plate	E8-E9
Rfx2	1.46784	1.00602	Anterior_roof_plate	E8-E9
Rnf13	1.04615	0.598651	Anterior_roof_plate	E8-E9
Rnf150	1.69481	1.54384	Anterior_roof_plate	E8-E9
Rnf180	0.425279	0.757782	Anterior_roof_plate	E8-E9
Rnf182	1.35255	0.682074	Anterior_roof_plate	E8-E9
Rpa1	2.02881	0.533285	Anterior_roof_plate	E8-E9
Rprd1b	7.72632	0.648589	Anterior_roof_plate	E8-E9
Rps6ka5	3.25667	0.880272	Anterior_roof_plate	E8-E9
Rps6ka6	4.57257	0.557378	Anterior_roof_plate	E8-E9
Rspo3	4.25206	1.42136	Anterior_roof_plate	E8-E9
Rtn4rl1	1.2247	0.726996	Anterior_roof_plate	E8-E9
Rybp	3.13364	0.619192	Anterior_roof_plate	E8-E9
Sacm1l	6.60618	0.576549	Anterior_roof_plate	E8-E9
Sass6	1.27233	0.521317	Anterior_roof_plate	E8-E9
Sema5a	3.96181	0.644823	Anterior_roof_plate	E8-E9
Serinc1	1.43494	0.72432	Anterior_roof_plate	E8-E9
Sestd1	6.69562	0.827036	Anterior_roof_plate	E8-E9
Setd7	1.5903	0.557717	Anterior_roof_plate	E8-E9
Sf3a1	1.5251	0.589328	Anterior_roof_plate	E8-E9
Sgcd	1.36729	0.694232	Anterior_roof_plate	E8-E9
Sh3glb1	4.81661	0.81013	Anterior_roof_plate	E8-E9
Sh3rf3	0.00702428	3.75194	Anterior_roof_plate	E8-E9
Slc16a10	0.64011	1.00031	Anterior_roof_plate	E8-E9
Slc25a12	1.4581	0.654841	Anterior_roof_plate	E8-E9
Slc25a46	1.85435	0.528573	Anterior_roof_plate	E8-E9
Slc30a9	3.63508	1.09415	Anterior_roof_plate	E8-E9
Slc39a6	3.28958	0.664023	Anterior_roof_plate	E8-E9
Slc4a10	3.49763	1.29099	Anterior_roof_plate	E8-E9
Slc4a2	0.421489	0.811269	Anterior_roof_plate	E8-E9
Slc4a5	1.36784	0.792209	Anterior_roof_plate	E8-E9
Smad5	9.24111	0.748403	Anterior_roof_plate	E8-E9
Smarca2	0.478157	0.826429	Anterior_roof_plate	E8-E9
Smurf1	0.9432	0.670701	Anterior_roof_plate	E8-E9
Snx27	5.0721	0.930424	Anterior_roof_plate	E8-E9
Sp4	7.45437	0.984353	Anterior_roof_plate	E8-E9
Spag5	1.58405	0.650978	Anterior_roof_plate	E8-E9
Sqle	1.32431	0.548709	Anterior_roof_plate	E8-E9
Stil	5.06658	0.604135	Anterior_roof_plate	E8-E9
Stip1	1.04587	0.610229	Anterior_roof_plate	E8-E9
Strn4	1.37002	0.548285	Anterior_roof_plate	E8-E9
Synj1	6.12719	0.735662	Anterior_roof_plate	E8-E9
Syt7	1.54037	0.879539	Anterior_roof_plate	E8-E9
Syt9	2.32672	0.537109	Anterior_roof_plate	E8-E9
Tax1bp1	14.4783	0.932792	Anterior_roof_plate	E8-E9
Tbc1d1	1.73647	0.519999	Anterior_roof_plate	E8-E9
Tbpl1	8.18126	0.547433	Anterior_roof_plate	E8-E9
Tcerg1l	0.238032	1.05615	Anterior_roof_plate	E8-E9
Tdp1	1.69535	0.536179	Anterior_roof_plate	E8-E9
Tec	2.87432	0.637908	Anterior_roof_plate	E8-E9
Tiam2	0.269442	0.591335	Anterior_roof_plate	E8-E9
Ticrr	2.64349	0.668286	Anterior_roof_plate	E8-E9
Tmem167	2.01851	0.683436	Anterior_roof_plate	E8-E9
Tmem59	1.62033	0.51815	Anterior_roof_plate	E8-E9
Tmem63b	2.13191	0.566848	Anterior_roof_plate	E8-E9
Tpbg	1.62468	0.682825	Anterior_roof_plate	E8-E9
Trhr	5.34878	0.751845	Anterior_roof_plate	E8-E9
Ttyh1	1.29917	0.847346	Anterior_roof_plate	E8-E9
Uchl5	3.24311	0.665858	Anterior_roof_plate	E8-E9
Ulk4	0.0380553	1.60192	Anterior_roof_plate	E8-E9
Upp2	0.557163	0.723841	Anterior_roof_plate	E8-E9
Usp8	3.48759	0.63646	Anterior_roof_plate	E8-E9
Vapa	2.12296	0.873699	Anterior_roof_plate	E8-E9
Vim	0.106401	1.1049	Anterior_roof_plate	E8-E9
Wars2	3.72786	0.725395	Anterior_roof_plate	E8-E9
Wdr19	0.0557799	1.50472	Anterior_roof_plate	E8-E9
Wnk2	0.935904	1.0427	Anterior_roof_plate	E8-E9
Wnk3	6.72953	0.529168	Anterior_roof_plate	E8-E9
Wnt9a	3.46707	0.876924	Anterior_roof_plate	E8-E9
Wwc2	11.7273	1.16553	Anterior_roof_plate	E8-E9
Xrcc4	4.09066	1.07946	Anterior_roof_plate	E8-E9
Zbed6	9.39239	0.537346	Anterior_roof_plate	E8-E9
Zc3h18	1.47699	0.732268	Anterior_roof_plate	E8-E9
Zc3h6	0.263419	0.853999	Anterior_roof_plate	E8-E9
Zcchc18	1.89609	0.694041	Anterior_roof_plate	E8-E9
Zfand5	1.5956	0.754603	Anterior_roof_plate	E8-E9
Zfp157	2.59902	0.759274	Anterior_roof_plate	E8-E9
Zfp354c	5.99794	0.522072	Anterior_roof_plate	E8-E9
Zfp568	2.3478	0.527371	Anterior_roof_plate	E8-E9
Zfp62	3.69941	0.635161	Anterior_roof_plate	E8-E9
Zmat1	0.970136	0.707138	Anterior_roof_plate	E8-E9
4930447C04Rik	0.517637	0.69221	Cranial_motor_neurons	E8-E9
5031439G07Rik	0.728857	1.11746	Cranial_motor_neurons	E8-E9
5730522E02Rik	4.16777	2.16166	Cranial_motor_neurons	E8-E9
Aak1	4.51922	2.23249	Cranial_motor_neurons	E8-E9
Abat	0.842717	0.853405	Cranial_motor_neurons	E8-E9
Abca5	0.274389	1.5169	Cranial_motor_neurons	E8-E9
Abcb7	9.44233	0.714202	Cranial_motor_neurons	E8-E9
Abcc5	1.48898	2.3061	Cranial_motor_neurons	E8-E9
Abcd3	1.08432	0.707817	Cranial_motor_neurons	E8-E9
Abhd12	15.8039	0.702206	Cranial_motor_neurons	E8-E9
Ablim1	5.67359	2.64127	Cranial_motor_neurons	E8-E9
Ablim2	2.27316	1.3184	Cranial_motor_neurons	E8-E9
Ablim3	3.68685	1.56403	Cranial_motor_neurons	E8-E9
Acat1	0.594629	0.928659	Cranial_motor_neurons	E8-E9
Acbd5	2.08702	1.19015	Cranial_motor_neurons	E8-E9
Acer3	0.611067	1.0763	Cranial_motor_neurons	E8-E9
Ache	0.241088	1.02061	Cranial_motor_neurons	E8-E9
Ackr1	0.657532	0.827103	Cranial_motor_neurons	E8-E9
Aco1	1.82378	0.542632	Cranial_motor_neurons	E8-E9
Aco2	18.6566	0.697044	Cranial_motor_neurons	E8-E9
Acot7	1.90951	0.972971	Cranial_motor_neurons	E8-E9
Acsl6	0.860342	0.881974	Cranial_motor_neurons	E8-E9
Acss2	1.36976	0.809094	Cranial_motor_neurons	E8-E9
Actl6b	0.721855	0.664178	Cranial_motor_neurons	E8-E9
Actr1a	6.63305	0.888801	Cranial_motor_neurons	E8-E9
Actr3	3.08589	1.09371	Cranial_motor_neurons	E8-E9
Acvr1	0.99268	1.22177	Cranial_motor_neurons	E8-E9
Acvr1b	2.17334	0.721524	Cranial_motor_neurons	E8-E9
Adam19	1.0725	1.01435	Cranial_motor_neurons	E8-E9
Adam22	0.875454	2.31722	Cranial_motor_neurons	E8-E9
Adam23	0.644913	1.7622	Cranial_motor_neurons	E8-E9
Adarb1	0.475723	0.790154	Cranial_motor_neurons	E8-E9
Adarb2	0.328379	1.46197	Cranial_motor_neurons	E8-E9
Adcy2	0.484581	1.8086	Cranial_motor_neurons	E8-E9
Adcy8	0.483246	0.691222	Cranial_motor_neurons	E8-E9
Adcy9	0.536559	1.1403	Cranial_motor_neurons	E8-E9
Add2	1.8194	1.94236	Cranial_motor_neurons	E8-E9
Adgrb3	0.830761	4.89092	Cranial_motor_neurons	E8-E9
Adgrl1	0.88564	1.99888	Cranial_motor_neurons	E8-E9
Adgrl2	0.482366	1.95395	Cranial_motor_neurons	E8-E9
Adgrl3	0.822424	4.03248	Cranial_motor_neurons	E8-E9
Aff2	0.415005	2.09566	Cranial_motor_neurons	E8-E9
Agbl4	0.496068	2.38215	Cranial_motor_neurons	E8-E9
Ago4	1.24498	0.739344	Cranial_motor_neurons	E8-E9
Agpat3	0.929035	0.729563	Cranial_motor_neurons	E8-E9
Agpat5	5.0884	0.636127	Cranial_motor_neurons	E8-E9
Agtpbp1	1.15532	2.1351	Cranial_motor_neurons	E8-E9
Ahcyl2	1.50586	2.29911	Cranial_motor_neurons	E8-E9
Ahdc1	0.533212	0.79793	Cranial_motor_neurons	E8-E9
Ahi1	0.361755	3.55861	Cranial_motor_neurons	E8-E9
Akap10	3.48215	1.17825	Cranial_motor_neurons	E8-E9
Akap13	3.65938	2.22229	Cranial_motor_neurons	E8-E9
Akap17b	0.664646	0.907212	Cranial_motor_neurons	E8-E9
Akap6	16.3949	4.04107	Cranial_motor_neurons	E8-E9
Akt3	2.04321	3.1815	Cranial_motor_neurons	E8-E9
Alg9	10.0364	0.552103	Cranial_motor_neurons	E8-E9
Alk	0.389979	2.47792	Cranial_motor_neurons	E8-E9
Alkbh8	7.45636	1.09472	Cranial_motor_neurons	E8-E9
Amfr	28.4998	0.648544	Cranial_motor_neurons	E8-E9
Amph	0.750633	1.78674	Cranial_motor_neurons	E8-E9
Amy1	0.443163	1.66039	Cranial_motor_neurons	E8-E9
Ank2	0.657308	5.63909	Cranial_motor_neurons	E8-E9
Ank3	1.92401	4.95751	Cranial_motor_neurons	E8-E9
Ankrd12	1.30613	2.88072	Cranial_motor_neurons	E8-E9
Ankrd13a	3.11251	0.840602	Cranial_motor_neurons	E8-E9
Ankrd44	0.816887	1.30031	Cranial_motor_neurons	E8-E9
Ankrd55	0.257969	0.94452	Cranial_motor_neurons	E8-E9
Anks1	7.09644	1.18615	Cranial_motor_neurons	E8-E9
Anks1b	5.68027	3.90861	Cranial_motor_neurons	E8-E9
Ano4	0.647689	1.20206	Cranial_motor_neurons	E8-E9
Ano6	1.61955	1.93787	Cranial_motor_neurons	E8-E9
Ap3b1	2.45005	1.45442	Cranial_motor_neurons	E8-E9
Ap3b2	0.973147	1.5777	Cranial_motor_neurons	E8-E9
Ap3m1	4.67495	0.525209	Cranial_motor_neurons	E8-E9
Apba1	0.933736	2.96612	Cranial_motor_neurons	E8-E9
Apba2	4.54159	2.44772	Cranial_motor_neurons	E8-E9
Apbb2	6.96961	1.96251	Cranial_motor_neurons	E8-E9
Apc	0.396302	3.48247	Cranial_motor_neurons	E8-E9
Apc2	3.30548	0.994482	Cranial_motor_neurons	E8-E9
Aplp1	1.30073	1.4496	Cranial_motor_neurons	E8-E9
Appl1	1.00377	1.46997	Cranial_motor_neurons	E8-E9
Arfgap3	1.51647	0.556487	Cranial_motor_neurons	E8-E9
Arfgef3	0.568908	2.10888	Cranial_motor_neurons	E8-E9
Arhgap10	0.616167	0.749577	Cranial_motor_neurons	E8-E9
Arhgap20	2.97247	0.87269	Cranial_motor_neurons	E8-E9
Arhgap24	0.977205	0.929779	Cranial_motor_neurons	E8-E9
Arhgap26	0.0936727	783908	Cranial_motor_neurons	E8-E9
Arhgap28	3.80575	1.27718	Cranial_motor_neurons	E8-E9
Arhgap32	25.456	1.63936	Cranial_motor_neurons	E8-E9
Arhgap33	1.59464	1.03534	Cranial_motor_neurons	E8-E9
Arhgef18	17.7263	0.710491	Cranial_motor_neurons	E8-E9
Arhgef40	0.589103	0.687374	Cranial_motor_neurons	E8-E9
Arhgef9	0.815572	1.56549	Cranial_motor_neurons	E8-E9
Arid4a	0.702645	1.33272	Cranial_motor_neurons	E8-E9
Arl8a	1.09542	0.684301	Cranial_motor_neurons	E8-E9
Arl8b	24.3952	0.552568	Cranial_motor_neurons	E8-E9
Armcx1	1.15621	0.59628	Cranial_motor_neurons	E8-E9
Arnt2	5.10666	1.67116	Cranial_motor_neurons	E8-E9
Arpc1a	3.6692	0.706567	Cranial_motor_neurons	E8-E9
Arpc2	24.791	1.17879	Cranial_motor_neurons	E8-E9
Arpp21	4.80492	2.07751	Cranial_motor_neurons	E8-E9
Ascc2	13.7944	0.718323	Cranial_motor_neurons	E8-E9
Ascc3	12.0828	1.90628	Cranial_motor_neurons	E8-E9
Asic2	0.851541	2.3109	Cranial_motor_neurons	E8-E9
Astn1	1.33291	3.13945	Cranial_motor_neurons	E8-E9
Astn2	0.733167	3.44115	Cranial_motor_neurons	E8-E9
Asxl2	1.18255	1.30864	Cranial_motor_neurons	E8-E9
Asxl3	1.80211	2.47341	Cranial_motor_neurons	E8-E9
Atad1	24.9347	0.855494	Cranial_motor_neurons	E8-E9
Atad2b	3.05919	2.05855	Cranial_motor_neurons	E8-E9
Atcay	0.751278	0.924696	Cranial_motor_neurons	E8-E9
Atf2	1.58863	1.97827	Cranial_motor_neurons	E8-E9
Atf6	3.49305	1.05258	Cranial_motor_neurons	E8-E9
Atg16l1	6.35041	0.86794	Cranial_motor_neurons	E8-E9
Atg3	1.59613	0.567093	Cranial_motor_neurons	E8-E9
Atl1	1.95686	1.55717	Cranial_motor_neurons	E8-E9
Atp13a2	1.13828	1.00107	Cranial_motor_neurons	E8-E9
Atp13a3	2.28298	1.11237	Cranial_motor_neurons	E8-E9
Atp1a3	0.446475	1.61814	Cranial_motor_neurons	E8-E9
Atp1b1	0.447561	1.40862	Cranial_motor_neurons	E8-E9
Atp2b1	0.820525	2.72892	Cranial_motor_neurons	E8-E9
Atp2b2	0.496926	1.70333	Cranial_motor_neurons	E8-E9
Atp2b4	0.261375	1.40308	Cranial_motor_neurons	E8-E9
Atp2c1	0.883459	1.87534	Cranial_motor_neurons	E8-E9
Atp6v0a1	0.522827	2.9673	Cranial_motor_neurons	E8-E9
Atp6v0a2	4.0699	0.68475	Cranial_motor_neurons	E8-E9
Atp6v1a	1.40852	0.923266	Cranial_motor_neurons	E8-E9
Atp6v1b2	23.3818	1.07018	Cranial_motor_neurons	E8-E9
Atp6v1h	14.3931	1.10396	Cranial_motor_neurons	E8-E9
Atp7a	1.25852	0.859431	Cranial_motor_neurons	E8-E9
Atp8a1	0.608741	3.07647	Cranial_motor_neurons	E8-E9
Atp8a2	1.17305	1.97998	Cranial_motor_neurons	E8-E9
Atp9a	0.663372	1.70166	Cranial_motor_neurons	E8-E9
Atr	1.65769	0.98137	Cranial_motor_neurons	E8-E9
Atrn	0.442028	1.7593	Cranial_motor_neurons	E8-E9
Atxn1	0.581104	2.79451	Cranial_motor_neurons	E8-E9
Auh	1.4365	0.636954	Cranial_motor_neurons	E8-E9
AW551984	0.268588	1.48674	Cranial_motor_neurons	E8-E9
Axin1	6.19206	0.714067	Cranial_motor_neurons	E8-E9
B3galt1	1.62601	3.57856	Cranial_motor_neurons	E8-E9
B3gat1	0.621159	0.768135	Cranial_motor_neurons	E8-E9
Basp1	3.4315	2.88064	Cranial_motor_neurons	E8-E9
Bbip1	2.84328	0.679358	Cranial_motor_neurons	E8-E9
Bbx	3.84189	1.21842	Cranial_motor_neurons	E8-E9
Bcas3	13.8519	2.26835	Cranial_motor_neurons	E8-E9
Bcl2l1	1.9592	0.836434	Cranial_motor_neurons	E8-E9
Bclaf1	2.18654	2.25277	Cranial_motor_neurons	E8-E9
Bcor	23.1188	0.96928	Cranial_motor_neurons	E8-E9
Begain	18.4478	0.620724	Cranial_motor_neurons	E8-E9
Bend5	0.941545	0.760653	Cranial_motor_neurons	E8-E9
Bicd1	1.15076	2.60639	Cranial_motor_neurons	E8-E9
Bin1	0.71747	1.54352	Cranial_motor_neurons	E8-E9
Blm	9.14516	0.540489	Cranial_motor_neurons	E8-E9
Bmper	0.443048	1.09113	Cranial_motor_neurons	E8-E9
Bmpr1b	0.287171	0.936252	Cranial_motor_neurons	E8-E9
Bmpr2	3.12023	2.51718	Cranial_motor_neurons	E8-E9
Bnc2	0.0773135	13.7702	Cranial_motor_neurons	E8-E9
Brd9	1.62103	1.11368	Cranial_motor_neurons	E8-E9
Brinp1	6.46679	1.8577	Cranial_motor_neurons	E8-E9
Brinp2	5.20909	0.924132	Cranial_motor_neurons	E8-E9
Brinp3	0.344899	2.08517	Cranial_motor_neurons	E8-E9
Brms1l	1.22137	0.633124	Cranial_motor_neurons	E8-E9
Brsk1	2.45161	0.925608	Cranial_motor_neurons	E8-E9
Bscl2	3.1423	0.835526	Cranial_motor_neurons	E8-E9
Bsn	1.6364	1.20131	Cranial_motor_neurons	E8-E9
Btbd3	1.18945	0.793216	Cranial_motor_neurons	E8-E9
Btf3l4	4.10556	0.528234	Cranial_motor_neurons	E8-E9
Caap1	4.97061	0.768256	Cranial_motor_neurons	E8-E9
Cabp1	0.38442	0.888721	Cranial_motor_neurons	E8-E9
Cachd1	3.90652	1.22972	Cranial_motor_neurons	E8-E9
Cacna1a	3.98251	3.46544	Cranial_motor_neurons	E8-E9
Cacna1b	1.166	3.10524	Cranial_motor_neurons	E8-E9
Cacna1c	0.827227	3.45793	Cranial_motor_neurons	E8-E9
Cacna1d	0.493758	2.0427	Cranial_motor_neurons	E8-E9
Cacna1e	0.996681	2.93581	Cranial_motor_neurons	E8-E9
Cacna1h	3.17105	0.684442	Cranial_motor_neurons	E8-E9
Cacna2d2	0.918941	0.786045	Cranial_motor_neurons	E8-E9
Cacnb1	1.01346	0.606849	Cranial_motor_neurons	E8-E9
Cacnb2	0.51814	1.67936	Cranial_motor_neurons	E8-E9
Cacnb3	1.16903	1.09363	Cranial_motor_neurons	E8-E9
Cacnb4	0.968857	1.81198	Cranial_motor_neurons	E8-E9
Cacng2	0.46701	0.862987	Cranial_motor_neurons	E8-E9
Cacng4	1.34996	1.64981	Cranial_motor_neurons	E8-E9
Cacul1	3.314	1.20036	Cranial_motor_neurons	E8-E9
Cadm2	0.431173	3.63464	Cranial_motor_neurons	E8-E9
Cadm3	0.804382	1.58367	Cranial_motor_neurons	E8-E9
Cadps	2.34484	4.63613	Cranial_motor_neurons	E8-E9
Caln1	0.313424	1.34066	Cranial_motor_neurons	E8-E9
Camk2b	3.18329	1.43145	Cranial_motor_neurons	E8-E9
Camk2d	0.43278	2.63632	Cranial_motor_neurons	E8-E9
Camk2g	0.614318	1.51264	Cranial_motor_neurons	E8-E9
Camk4	0.331069	1.72001	Cranial_motor_neurons	E8-E9
Camkmt	0.946456	1.64839	Cranial_motor_neurons	E8-E9
Camsap3	0.798377	0.624223	Cranial_motor_neurons	E8-E9
Capn7	0.961527	0.812153	Cranial_motor_neurons	E8-E9
Capns1	1.61829	0.772951	Cranial_motor_neurons	E8-E9
Capza2	1.68058	0.715253	Cranial_motor_neurons	E8-E9
Car10	0.56973	1.63941	Cranial_motor_neurons	E8-E9
Carmil1	0.532311	1.81746	Cranial_motor_neurons	E8-E9
Carmil3	0.523692	1.26456	Cranial_motor_neurons	E8-E9
Cask	7.79568	2.86154	Cranial_motor_neurons	E8-E9
Caskin1	0.469586	1.14722	Cranial_motor_neurons	E8-E9
Cbarp	0.357373	0.937685	Cranial_motor_neurons	E8-E9
Ccdc112	0.608556	1.13566	Cranial_motor_neurons	E8-E9
Ccdc136	0.696636	1.38151	Cranial_motor_neurons	E8-E9
Ccdc148	0.148436	1.77963	Cranial_motor_neurons	E8-E9
Ccdc30	0.59943	0.661157	Cranial_motor_neurons	E8-E9
Ccdc34	2.54069	0.542131	Cranial_motor_neurons	E8-E9
Ccdc85a	4.54634	2.09236	Cranial_motor_neurons	E8-E9
Ccdc88a	13.6126	3.78005	Cranial_motor_neurons	E8-E9
Ccl27a	0.67952	0.662053	Cranial_motor_neurons	E8-E9
Ccser1	0.771888	4.0556	Cranial_motor_neurons	E8-E9
Ccser2	1.18324	1.63517	Cranial_motor_neurons	E8-E9
Cct8	5.73485	0.640823	Cranial_motor_neurons	E8-E9
Cd200	4.82294	1.18381	Cranial_motor_neurons	E8-E9
Cd81	8.78519	0.597351	Cranial_motor_neurons	E8-E9
Cd99l2	0.959775	0.913137	Cranial_motor_neurons	E8-E9
Cdadc1	1.15718	0.675716	Cranial_motor_neurons	E8-E9
Cdc16	1.46825	0.746624	Cranial_motor_neurons	E8-E9
Cdc42bpa	0.650926	3.10745	Cranial_motor_neurons	E8-E9
Cdh10	3.01413	1.132	Cranial_motor_neurons	E8-E9
Cdh11	1.15689	1.75319	Cranial_motor_neurons	E8-E9
Cdh13	0.688473	2.09449	Cranial_motor_neurons	E8-E9
Cdh18	0.218599	2.7859	Cranial_motor_neurons	E8-E9
Cdh8	3.92082	1.79191	Cranial_motor_neurons	E8-E9
Cdk5r1	1.28467	0.753383	Cranial_motor_neurons	E8-E9
Cdk8	2.20156	3.02572	Cranial_motor_neurons	E8-E9
Cdkl3	1.22371	0.655743	Cranial_motor_neurons	E8-E9
Cdkl5	2.22829	1.11452	Cranial_motor_neurons	E8-E9
Cdon	1.04401	1.25161	Cranial_motor_neurons	E8-E9
Cdyl2	0.86213	0.8456	Cranial_motor_neurons	E8-E9
Celf4	0.523776	3.28424	Cranial_motor_neurons	E8-E9
Celf5	5.10056	1.07108	Cranial_motor_neurons	E8-E9
Cenpv	0.477197	0.730625	Cranial_motor_neurons	E8-E9
Cep120	0.633592	1.53753	Cranial_motor_neurons	E8-E9
Cep170	1.56	2.65177	Cranial_motor_neurons	E8-E9
Cep192	10.2022	0.788971	Cranial_motor_neurons	E8-E9
Cep250	7.13449	0.937806	Cranial_motor_neurons	E8-E9
Cep70	6.22562	1.21847	Cranial_motor_neurons	E8-E9
Cers4	0.624901	2.22456	Cranial_motor_neurons	E8-E9
Cers5	2.56516	1.21261	Cranial_motor_neurons	E8-E9
Cfap36	0.600144	0.754842	Cranial_motor_neurons	E8-E9
Cfdp1	3.23542	0.807385	Cranial_motor_neurons	E8-E9
Chat	0.332502	2.1747	Cranial_motor_neurons	E8-E9
Chd1	7.12351	2.42104	Cranial_motor_neurons	E8-E9
Chd5	0.0591793	1.35674e+06	Cranial_motor_neurons	E8-E9
Chd9	0.952624	2.86472	Cranial_motor_neurons	E8-E9
Chkb	3.8749	0.525393	Cranial_motor_neurons	E8-E9
Chl1	5.46553	2.83555	Cranial_motor_neurons	E8-E9
Chmp3	12.1217	0.51865	Cranial_motor_neurons	E8-E9
Chrm2	0.269621	2.38099	Cranial_motor_neurons	E8-E9
Chrm3	4.73329	1.37294	Cranial_motor_neurons	E8-E9
Chrna7	0.300304	1.20829	Cranial_motor_neurons	E8-E9
Chsy3	8.16129	1.87612	Cranial_motor_neurons	E8-E9
Cic	2.5786	0.92016	Cranial_motor_neurons	E8-E9
Clasp2	1.19087	3.80044	Cranial_motor_neurons	E8-E9
Clcn4	1.81218	1.03545	Cranial_motor_neurons	E8-E9
Clcn6	24.1293	0.851813	Cranial_motor_neurons	E8-E9
Clec16a	1.36471	1.18107	Cranial_motor_neurons	E8-E9
Clip1	0.525702	2.28189	Cranial_motor_neurons	E8-E9
Clip2	1.80192	0.90769	Cranial_motor_neurons	E8-E9
Clk3	11.5417	0.559859	Cranial_motor_neurons	E8-E9
Clmp	2.89929	2.24454	Cranial_motor_neurons	E8-E9
Clstn2	1.74335	2.43251	Cranial_motor_neurons	E8-E9
Clstn3	0.286223	0.939746	Cranial_motor_neurons	E8-E9
Clvs2	5.50406	1.02852	Cranial_motor_neurons	E8-E9
Cnksr2	1.37613	2.09589	Cranial_motor_neurons	E8-E9
Cnot1	9.28961	1.56204	Cranial_motor_neurons	E8-E9
Cnot2	3.59729	1.92347	Cranial_motor_neurons	E8-E9
Cnot4	4.1367	1.94847	Cranial_motor_neurons	E8-E9
Cnot6l	1.3464	1.21381	Cranial_motor_neurons	E8-E9
Cnr1	0.620538	0.847395	Cranial_motor_neurons	E8-E9
Cntn1	0.615879	2.69666	Cranial_motor_neurons	E8-E9
Cntn2	19.0919	0.793117	Cranial_motor_neurons	E8-E9
Cntn3	0.362825	1.67916	Cranial_motor_neurons	E8-E9
Cntn4	5.26549	2.2726	Cranial_motor_neurons	E8-E9
Cntn5	0.433628	3.49984	Cranial_motor_neurons	E8-E9
Cntn6	3.82255	1.36072	Cranial_motor_neurons	E8-E9
Cntnap2	1.00293	4.50413	Cranial_motor_neurons	E8-E9
Cntnap4	0.506883	1.05269	Cranial_motor_neurons	E8-E9
Cntnap5a	0.43149	3.08474	Cranial_motor_neurons	E8-E9
Cntnap5b	0.413263	1.8229	Cranial_motor_neurons	E8-E9
Cntnap5c	3.18327	0.788352	Cranial_motor_neurons	E8-E9
Cntrl	8.10779	0.783596	Cranial_motor_neurons	E8-E9
Cobl	3.45126	1.35935	Cranial_motor_neurons	E8-E9
Cog5	0.321616	2.46533	Cranial_motor_neurons	E8-E9
Comt	11.1589	0.744786	Cranial_motor_neurons	E8-E9
Cops4	27.3617	0.53951	Cranial_motor_neurons	E8-E9
Coro2a	0.629611	0.763961	Cranial_motor_neurons	E8-E9
Cpe	1.69938	2.67529	Cranial_motor_neurons	E8-E9
Cpeb2	0.796207	1.35715	Cranial_motor_neurons	E8-E9
Cpeb3	0.427789	2.14759	Cranial_motor_neurons	E8-E9
Cpne4	0.431666	0.874513	Cranial_motor_neurons	E8-E9
Cpt1c	1.90115	0.789646	Cranial_motor_neurons	E8-E9
Cradd	12.8958	0.551849	Cranial_motor_neurons	E8-E9
Crem	2.21095	0.602271	Cranial_motor_neurons	E8-E9
Crim1	1.1438	1.27796	Cranial_motor_neurons	E8-E9
Crtc1	0.728903	0.768253	Cranial_motor_neurons	E8-E9
Cse1l	2.49713	0.585629	Cranial_motor_neurons	E8-E9
Csf2ra	0.468888	0.71883	Cranial_motor_neurons	E8-E9
Csmd1	4.1678	3.69582	Cranial_motor_neurons	E8-E9
Csmd2	0.669789	2.29172	Cranial_motor_neurons	E8-E9
Csmd3	0.385697	4.68323	Cranial_motor_neurons	E8-E9
Csrnp3	1.65997	2.22455	Cranial_motor_neurons	E8-E9
Cstf2	0.811802	0.930229	Cranial_motor_neurons	E8-E9
Ctdspl	0.490144	1.31203	Cranial_motor_neurons	E8-E9
Ctif	1.12672	2.15547	Cranial_motor_neurons	E8-E9
Ctnna2	2.73667	6.22879	Cranial_motor_neurons	E8-E9
Ctnna3	0.735218	0.750595	Cranial_motor_neurons	E8-E9
Ctnnal1	4.66846	0.827925	Cranial_motor_neurons	E8-E9
Ctnnd2	1.32307	4.50782	Cranial_motor_neurons	E8-E9
Ctps2	0.440199	1.0676	Cranial_motor_neurons	E8-E9
Ctsb	1.17858	0.651516	Cranial_motor_neurons	E8-E9
Cttnbp2	0.488598	1.73087	Cranial_motor_neurons	E8-E9
Ctxn1	2.03488	0.541555	Cranial_motor_neurons	E8-E9
Cul1	3.04152	1.57439	Cranial_motor_neurons	E8-E9
Cul2	1.45965	0.96649	Cranial_motor_neurons	E8-E9
Cul9	0.625156	0.982768	Cranial_motor_neurons	E8-E9
Cux2	0.789732	1.73981	Cranial_motor_neurons	E8-E9
Cwc22	4.07485	0.553699	Cranial_motor_neurons	E8-E9
Cxadr	3.45455	1.03326	Cranial_motor_neurons	E8-E9
Cyb5r4	23.2815	0.658705	Cranial_motor_neurons	E8-E9
Cyfip2	0.981847	1.48808	Cranial_motor_neurons	E8-E9
Cyld	1.04171	0.798739	Cranial_motor_neurons	E8-E9
Cyp20a1	5.17669	0.605819	Cranial_motor_neurons	E8-E9
Cyth1	2.8909	0.701928	Cranial_motor_neurons	E8-E9
D430041D05Rik	6.3392	1.83887	Cranial_motor_neurons	E8-E9
D630045J12Rik	2.90164	1.4899	Cranial_motor_neurons	E8-E9
Dab1	0.889905	2.80686	Cranial_motor_neurons	E8-E9
Dach2	15.5093	1.08487	Cranial_motor_neurons	E8-E9
Dapk1	8.69332	2.52561	Cranial_motor_neurons	E8-E9
Dcaf6	0.724063	1.67609	Cranial_motor_neurons	E8-E9
Dcaf7	1.09522	0.715483	Cranial_motor_neurons	E8-E9
Dclk1	1.75669	3.70768	Cranial_motor_neurons	E8-E9
Dclk2	1.57092	2.42426	Cranial_motor_neurons	E8-E9
Dcp1b	2.11555	0.797186	Cranial_motor_neurons	E8-E9
Dctn2	2.38943	0.953136	Cranial_motor_neurons	E8-E9
Dcx	2.94925	2.78712	Cranial_motor_neurons	E8-E9
Ddah1	5.00974	1.21662	Cranial_motor_neurons	E8-E9
Ddi2	2.41833	0.708563	Cranial_motor_neurons	E8-E9
Ddx1	1.42365	0.711286	Cranial_motor_neurons	E8-E9
Ddx10	1.57605	1.0153	Cranial_motor_neurons	E8-E9
Deaf1	1.18497	0.67863	Cranial_motor_neurons	E8-E9
Dennd6b	0.773525	0.701156	Cranial_motor_neurons	E8-E9
Dgkb	4.31882	2.01903	Cranial_motor_neurons	E8-E9
Dgke	0.794426	0.671269	Cranial_motor_neurons	E8-E9
Dgkh	2.41302	1.37591	Cranial_motor_neurons	E8-E9
Dgki	0.246225	3.5933	Cranial_motor_neurons	E8-E9
Dgkq	0.669101	0.665393	Cranial_motor_neurons	E8-E9
Dhx57	1.3172	1.75492	Cranial_motor_neurons	E8-E9
Diablo	0.326692	1.31354	Cranial_motor_neurons	E8-E9
Dip2a	0.679639	1.32591	Cranial_motor_neurons	E8-E9
Disp2	0.604296	0.964542	Cranial_motor_neurons	E8-E9
Dixdc1	1.10604	1.47932	Cranial_motor_neurons	E8-E9
Dlc1	2.10437	2.65447	Cranial_motor_neurons	E8-E9
Dlg2	0.291676	6.68173	Cranial_motor_neurons	E8-E9
Dlg5	0.46589	1.14406	Cranial_motor_neurons	E8-E9
Dlgap1	0.0625651	223570	Cranial_motor_neurons	E8-E9
Dlgap2	1.90531	2.73886	Cranial_motor_neurons	E8-E9
Dlgap3	0.364322	0.987317	Cranial_motor_neurons	E8-E9
Dlgap4	6.94014	2.37608	Cranial_motor_neurons	E8-E9
Dmd	0.401027	3.76362	Cranial_motor_neurons	E8-E9
Dnajc1	1.49656	1.69447	Cranial_motor_neurons	E8-E9
Dnajc13	10.3407	1.62345	Cranial_motor_neurons	E8-E9
Dnajc6	0.423741	1.93657	Cranial_motor_neurons	E8-E9
Dnajc8	5.90745	0.570249	Cranial_motor_neurons	E8-E9
Dner	5.98519	2.24376	Cranial_motor_neurons	E8-E9
Dnm1	0.391592	1.24893	Cranial_motor_neurons	E8-E9
Dnm3	0.223719	3.61809	Cranial_motor_neurons	E8-E9
Dock3	0.581949	2.63216	Cranial_motor_neurons	E8-E9
Dock9	0.279382	1.43325	Cranial_motor_neurons	E8-E9
Dok5	1.14284	0.815258	Cranial_motor_neurons	E8-E9
Dok6	6.47063	2.60897	Cranial_motor_neurons	E8-E9
Dpf1	1.40046	0.55565	Cranial_motor_neurons	E8-E9
Dpf2	4.32643	0.722569	Cranial_motor_neurons	E8-E9
Dpp10	3.88586	2.32055	Cranial_motor_neurons	E8-E9
Dpp6	1.10153	4.07514	Cranial_motor_neurons	E8-E9
Dpysl2	1.63712	2.487	Cranial_motor_neurons	E8-E9
Dpysl3	0.958306	3.89134	Cranial_motor_neurons	E8-E9
Dpysl5	4.28993	2.52657	Cranial_motor_neurons	E8-E9
Dram2	2.89135	0.903211	Cranial_motor_neurons	E8-E9
Drosha	3.08045	1.18944	Cranial_motor_neurons	E8-E9
Dscam	0.515151	3.9297	Cranial_motor_neurons	E8-E9
Dscaml1	0.0515094	3.61735e+06	Cranial_motor_neurons	E8-E9
Dtd1	0.528407	0.770254	Cranial_motor_neurons	E8-E9
Dtna	3.92065	2.19123	Cranial_motor_neurons	E8-E9
Dym	0.658385	1.2151	Cranial_motor_neurons	E8-E9
Dync1i1	2.35646	1.02738	Cranial_motor_neurons	E8-E9
Dzank1	0.293147	0.860564	Cranial_motor_neurons	E8-E9
Dzip1	0.829771	1.73669	Cranial_motor_neurons	E8-E9
Dzip3	1.37317	1.84626	Cranial_motor_neurons	E8-E9
Ece2	0.486137	1.00365	Cranial_motor_neurons	E8-E9
Ecel1	9.00948	1.15364	Cranial_motor_neurons	E8-E9
Edil3	2.18429	2.53648	Cranial_motor_neurons	E8-E9
Efr3b	0.93954	1.09491	Cranial_motor_neurons	E8-E9
Egfem1	0.339823	2.29226	Cranial_motor_neurons	E8-E9
Eif4a2	16.1653	0.833956	Cranial_motor_neurons	E8-E9
Eif4b	3.72382	0.616506	Cranial_motor_neurons	E8-E9
Eif4g1	8.77852	2.12961	Cranial_motor_neurons	E8-E9
Eif5	3.53858	0.885645	Cranial_motor_neurons	E8-E9
Elavl2	1.68624	3.9985	Cranial_motor_neurons	E8-E9
Elmod1	3.97567	0.932887	Cranial_motor_neurons	E8-E9
Elp2	31.6202	0.826759	Cranial_motor_neurons	E8-E9
Emc2	0.895211	0.610063	Cranial_motor_neurons	E8-E9
Eml4	2.25308	2.09004	Cranial_motor_neurons	E8-E9
Enox1	1.02242	3.91753	Cranial_motor_neurons	E8-E9
Epb41l1	0.661235	1.74653	Cranial_motor_neurons	E8-E9
Epb41l2	2.1806	0.667409	Cranial_motor_neurons	E8-E9
Epb41l4b	0.427821	0.96618	Cranial_motor_neurons	E8-E9
Epha10	0.842238	1.30493	Cranial_motor_neurons	E8-E9
Epha3	4.32102	1.10308	Cranial_motor_neurons	E8-E9
Epha4	22.8902	0.795823	Cranial_motor_neurons	E8-E9
Epha5	0.907565	2.39935	Cranial_motor_neurons	E8-E9
Epha6	0.189358	4.05219	Cranial_motor_neurons	E8-E9
Ephb1	3.57922	1.27036	Cranial_motor_neurons	E8-E9
Epn2	0.948303	1.27159	Cranial_motor_neurons	E8-E9
Eps15	0.938795	1.24644	Cranial_motor_neurons	E8-E9
Erbb4	0.893463	1.27017	Cranial_motor_neurons	E8-E9
Erc1	1.11212	2.82114	Cranial_motor_neurons	E8-E9
Erc2	0.896475	4.69397	Cranial_motor_neurons	E8-E9
Ergic3	3.18208	0.762651	Cranial_motor_neurons	E8-E9
Eri3	3.88128	1.35385	Cranial_motor_neurons	E8-E9
Ern1	1.8741	0.644553	Cranial_motor_neurons	E8-E9
Esrrg	1.66125	1.34831	Cranial_motor_neurons	E8-E9
Esyt1	9.80008	0.692617	Cranial_motor_neurons	E8-E9
Esyt2	1.0099	1.52201	Cranial_motor_neurons	E8-E9
Evi5l	0.936233	1.12958	Cranial_motor_neurons	E8-E9
Exoc3	1.94531	0.819239	Cranial_motor_neurons	E8-E9
Exoc5	8.96458	1.83383	Cranial_motor_neurons	E8-E9
Exoc6	0.45308	0.961969	Cranial_motor_neurons	E8-E9
Fam110b	0.803334	1.4852	Cranial_motor_neurons	E8-E9
Fam117b	1.25824	1.21353	Cranial_motor_neurons	E8-E9
Fam120a	1.63491	1.73016	Cranial_motor_neurons	E8-E9
Fam120c	14.8826	1.08273	Cranial_motor_neurons	E8-E9
Fam133b	2.99145	0.612692	Cranial_motor_neurons	E8-E9
Fam135b	0.340484	1.8384	Cranial_motor_neurons	E8-E9
Fam13a	0.517065	0.765829	Cranial_motor_neurons	E8-E9
Fam13c	1.77292	1.11092	Cranial_motor_neurons	E8-E9
Fam149b	3.9589	0.799929	Cranial_motor_neurons	E8-E9
Fam168a	0.343835	2.34201	Cranial_motor_neurons	E8-E9
Fam169a	0.598896	0.709037	Cranial_motor_neurons	E8-E9
Fam171a2	1.61897	0.606619	Cranial_motor_neurons	E8-E9
Fam171b	11.4062	1.42439	Cranial_motor_neurons	E8-E9
Fam184a	0.450529	0.989849	Cranial_motor_neurons	E8-E9
Fam20b	15.5395	0.596692	Cranial_motor_neurons	E8-E9
Far1	1.42104	1.80886	Cranial_motor_neurons	E8-E9
Fbxl17	1.37617	3.41738	Cranial_motor_neurons	E8-E9
Fbxl2	0.466078	0.819096	Cranial_motor_neurons	E8-E9
Fbxl3	10.2234	0.760343	Cranial_motor_neurons	E8-E9
Fbxl5	0.926942	0.852831	Cranial_motor_neurons	E8-E9
Fbxl7	3.12089	2.31001	Cranial_motor_neurons	E8-E9
Fbxo21	23.6107	0.680912	Cranial_motor_neurons	E8-E9
Fbxo3	1.06632	0.72584	Cranial_motor_neurons	E8-E9
Fbxo38	2.66991	0.794605	Cranial_motor_neurons	E8-E9
Fbxo41	0.446603	0.860093	Cranial_motor_neurons	E8-E9
Fbxo42	1.19164	0.987335	Cranial_motor_neurons	E8-E9
Fbxo8	6.49235	0.683638	Cranial_motor_neurons	E8-E9
Fbxw8	2.63871	0.911189	Cranial_motor_neurons	E8-E9
Fchsd2	2.29453	2.34117	Cranial_motor_neurons	E8-E9
Fdft1	2.08005	0.831034	Cranial_motor_neurons	E8-E9
Fez1	8.52812	0.707441	Cranial_motor_neurons	E8-E9
Fgd5	6.80012	0.584877	Cranial_motor_neurons	E8-E9
Fgf12	5.00324	2.01218	Cranial_motor_neurons	E8-E9
Fgf13	1.03452	4.66018	Cranial_motor_neurons	E8-E9
Fhl1	0.482068	1.22447	Cranial_motor_neurons	E8-E9
Fhod3	0.370404	2.75355	Cranial_motor_neurons	E8-E9
Flot2	1.16657	1.23473	Cranial_motor_neurons	E8-E9
Flrt2	0.590304	1.14963	Cranial_motor_neurons	E8-E9
Flywch1	11.7774	0.627463	Cranial_motor_neurons	E8-E9
Fnbp1	0.0555027	1.13111e+06	Cranial_motor_neurons	E8-E9
Fnip2	1.30477	1.15243	Cranial_motor_neurons	E8-E9
Fnta	1.39942	0.584754	Cranial_motor_neurons	E8-E9
Foxo3	0.388836	0.764585	Cranial_motor_neurons	E8-E9
Frmd3	5.4046	1.50884	Cranial_motor_neurons	E8-E9
Frmpd4	3.32132	1.59041	Cranial_motor_neurons	E8-E9
Fry	1.26996	3.40712	Cranial_motor_neurons	E8-E9
Fstl4	4.58627	0.945392	Cranial_motor_neurons	E8-E9
Fstl5	0.348446	3.22386	Cranial_motor_neurons	E8-E9
Fto	0.64072	2.1841	Cranial_motor_neurons	E8-E9
Fubp1	3.20326	2.59081	Cranial_motor_neurons	E8-E9
Fut9	4.72487	1.28807	Cranial_motor_neurons	E8-E9
Fxyd6	0.49688	1.09135	Cranial_motor_neurons	E8-E9
Fyn	1.83473	2.38958	Cranial_motor_neurons	E8-E9
Gabbr1	1.27749	1.77431	Cranial_motor_neurons	E8-E9
Gabbr2	3.65789	1.38812	Cranial_motor_neurons	E8-E9
Gabpb1	4.09238	0.648292	Cranial_motor_neurons	E8-E9
Gabra2	4.64535	1.18955	Cranial_motor_neurons	E8-E9
Gabra3	4.09831	0.880013	Cranial_motor_neurons	E8-E9
Gabrb1	3.36577	1.96467	Cranial_motor_neurons	E8-E9
Gabrb2	5.4693	1.19064	Cranial_motor_neurons	E8-E9
Gabrg2	5.11358	1.31916	Cranial_motor_neurons	E8-E9
Gabrg3	2.58685	2.306	Cranial_motor_neurons	E8-E9
Galnt13	0.723276	2.60235	Cranial_motor_neurons	E8-E9
Galntl6	0.536845	2.6186	Cranial_motor_neurons	E8-E9
Gap43	1.58953	3.47947	Cranial_motor_neurons	E8-E9
Garnl3	0.485198	3.32116	Cranial_motor_neurons	E8-E9
Gcc2	0.810542	1.22679	Cranial_motor_neurons	E8-E9
Gdap1	0.890196	0.931231	Cranial_motor_neurons	E8-E9
Gdap2	12.619	0.567174	Cranial_motor_neurons	E8-E9
Gfod1	0.621176	0.816346	Cranial_motor_neurons	E8-E9
Gfod2	1.26033	1.39866	Cranial_motor_neurons	E8-E9
Gfpt1	0.992824	0.611585	Cranial_motor_neurons	E8-E9
Ggt7	1.78616	1.04209	Cranial_motor_neurons	E8-E9
Gigyf2	3.96015	1.8889	Cranial_motor_neurons	E8-E9
Glra2	4.69743	1.16105	Cranial_motor_neurons	E8-E9
Gm15155	0.285279	0.895187	Cranial_motor_neurons	E8-E9
Gmds	0.605727	1.94931	Cranial_motor_neurons	E8-E9
Gmip	8.00951	0.627132	Cranial_motor_neurons	E8-E9
Gmps	9.33929	0.723094	Cranial_motor_neurons	E8-E9
Gnai1	0.720091	0.81813	Cranial_motor_neurons	E8-E9
Gnal	4.79808	1.07687	Cranial_motor_neurons	E8-E9
Gnao1	1.73546	3.20754	Cranial_motor_neurons	E8-E9
Gnas	5.46646	2.96778	Cranial_motor_neurons	E8-E9
Gnb2	1.04174	0.538148	Cranial_motor_neurons	E8-E9
Gnb4	0.634951	1.27267	Cranial_motor_neurons	E8-E9
Gng12	0.329997	0.81737	Cranial_motor_neurons	E8-E9
Gnl3	2.09578	0.569324	Cranial_motor_neurons	E8-E9
Gnptab	0.551291	0.900741	Cranial_motor_neurons	E8-E9
Golga4	0.0344605	11519.2	Cranial_motor_neurons	E8-E9
Gpatch1	1.59431	0.600958	Cranial_motor_neurons	E8-E9
Gpc5	0.244626	1.46162	Cranial_motor_neurons	E8-E9
Gpc6	1.40482	4.28154	Cranial_motor_neurons	E8-E9
Gpcpd1	1.90405	1.35328	Cranial_motor_neurons	E8-E9
Gphn	1.28327	3.6008	Cranial_motor_neurons	E8-E9
Gpi1	0.493331	1.90063	Cranial_motor_neurons	E8-E9
Gpm6a	1.13943	1.7702	Cranial_motor_neurons	E8-E9
Gpr137c	0.955011	1.75148	Cranial_motor_neurons	E8-E9
Gpr158	0.597355	1.92376	Cranial_motor_neurons	E8-E9
Gpr45	1.34048	1.13034	Cranial_motor_neurons	E8-E9
Gprasp2	0.365962	1.16132	Cranial_motor_neurons	E8-E9
Gramd1a	6.23114	1.88045	Cranial_motor_neurons	E8-E9
Gramd4	22.9125	0.552913	Cranial_motor_neurons	E8-E9
Grb2	12.5131	1.01048	Cranial_motor_neurons	E8-E9
Gria1	0.564117	2.25956	Cranial_motor_neurons	E8-E9
Gria2	0.829817	3.67245	Cranial_motor_neurons	E8-E9
Gria3	0.702236	1.1751	Cranial_motor_neurons	E8-E9
Gria4	0.837703	4.33843	Cranial_motor_neurons	E8-E9
Grid1	0.801135	2.81919	Cranial_motor_neurons	E8-E9
Grid2	0.416731	3.7826	Cranial_motor_neurons	E8-E9
Grik1	0.306858	3.08821	Cranial_motor_neurons	E8-E9
Grik4	1.27056	1.40262	Cranial_motor_neurons	E8-E9
Grin1	2.83041	1.27514	Cranial_motor_neurons	E8-E9
Grin2a	0.447635	1.74092	Cranial_motor_neurons	E8-E9
Grin2b	4.66574	2.27288	Cranial_motor_neurons	E8-E9
Grin2d	4.34997	0.702271	Cranial_motor_neurons	E8-E9
Grin3a	3.4177	1.08151	Cranial_motor_neurons	E8-E9
Grina	1.91637	1.15078	Cranial_motor_neurons	E8-E9
Grm5	0.357827	1.75637	Cranial_motor_neurons	E8-E9
Grm7	3.93591	3.39242	Cranial_motor_neurons	E8-E9
Grm8	0.387075	1.41303	Cranial_motor_neurons	E8-E9
Gtf3c1	5.35341	0.953618	Cranial_motor_neurons	E8-E9
Gtpbp4	4.01787	0.594191	Cranial_motor_neurons	E8-E9
Hacd1	0.403578	0.894396	Cranial_motor_neurons	E8-E9
Hacd3	3.08378	1.21291	Cranial_motor_neurons	E8-E9
Hap1	0.185501	2.11191	Cranial_motor_neurons	E8-E9
Hbb-bs	2.53069	1.09176	Cranial_motor_neurons	E8-E9
Hcn1	3.65595	1.11968	Cranial_motor_neurons	E8-E9
Hdac6	0.732478	0.744479	Cranial_motor_neurons	E8-E9
Hdac9	0.099919	2.97682	Cranial_motor_neurons	E8-E9
Hdx	11.8871	0.837584	Cranial_motor_neurons	E8-E9
Heatr5a	0.793334	0.792894	Cranial_motor_neurons	E8-E9
Hecw1	1.14111	3.23744	Cranial_motor_neurons	E8-E9
Hecw2	1.57848	2.16234	Cranial_motor_neurons	E8-E9
Herc2	1.00319	2.48666	Cranial_motor_neurons	E8-E9
Herc3	0.56548	1.04278	Cranial_motor_neurons	E8-E9
Herc4	4.37768	1.44784	Cranial_motor_neurons	E8-E9
Hip1	25.2016	1.73523	Cranial_motor_neurons	E8-E9
Hivep1	3.58741	1.02977	Cranial_motor_neurons	E8-E9
Hivep2	0.754313	2.47479	Cranial_motor_neurons	E8-E9
Hivep3	0.243712	2.63826	Cranial_motor_neurons	E8-E9
Hjurp	1.20469	0.9044	Cranial_motor_neurons	E8-E9
Hk1	0.605397	0.985844	Cranial_motor_neurons	E8-E9
Hnrnpa2b1	25.6558	2.69383	Cranial_motor_neurons	E8-E9
Hnrnpd	2.92228	1.27804	Cranial_motor_neurons	E8-E9
Hnrnpk	5.45399	1.10512	Cranial_motor_neurons	E8-E9
Hnrnpu	4.52831	2.7634	Cranial_motor_neurons	E8-E9
Hp1bp3	25.4906	1.26519	Cranial_motor_neurons	E8-E9
Hs3st4	0.594324	0.986154	Cranial_motor_neurons	E8-E9
Hs3st5	1.72028	2.74026	Cranial_motor_neurons	E8-E9
Hs6st3	0.477074	3.8722	Cranial_motor_neurons	E8-E9
Hspa12a	1.11471	0.901308	Cranial_motor_neurons	E8-E9
Hspa4l	1.15365	1.24783	Cranial_motor_neurons	E8-E9
Hunk	0.918157	0.831347	Cranial_motor_neurons	E8-E9
Ica1	0.387008	1.88128	Cranial_motor_neurons	E8-E9
Ice1	1.0343	1.20474	Cranial_motor_neurons	E8-E9
Ide	0.486302	0.78092	Cranial_motor_neurons	E8-E9
Idh1	2.94473	0.739528	Cranial_motor_neurons	E8-E9
Ift43	5.56939	0.699259	Cranial_motor_neurons	E8-E9
Ift88	1.03463	0.863059	Cranial_motor_neurons	E8-E9
Igsf21	0.259736	1.18524	Cranial_motor_neurons	E8-E9
Igsf9b	0.416221	1.17538	Cranial_motor_neurons	E8-E9
Ikzf2	0.881651	0.792873	Cranial_motor_neurons	E8-E9
Il1rapl1	4.63146	3.40216	Cranial_motor_neurons	E8-E9
Immp1l	23.5973	0.581875	Cranial_motor_neurons	E8-E9
Ina	1.86511	2.41503	Cranial_motor_neurons	E8-E9
Inpp4a	0.75801	1.28897	Cranial_motor_neurons	E8-E9
Inpp4b	3.75228	1.39618	Cranial_motor_neurons	E8-E9
Inpp5f	0.904538	1.33535	Cranial_motor_neurons	E8-E9
Ipo11	25.613	1.3643	Cranial_motor_neurons	E8-E9
Iqcj	3.73925	0.879346	Cranial_motor_neurons	E8-E9
Iqgap1	0.034616	10940.6	Cranial_motor_neurons	E8-E9
Iqsec2	0.290883	0.962795	Cranial_motor_neurons	E8-E9
Iqsec3	0.43811	1.10968	Cranial_motor_neurons	E8-E9
Iws1	6.26309	1.07002	Cranial_motor_neurons	E8-E9
Jak1	0.445785	1.80634	Cranial_motor_neurons	E8-E9
Jak2	1.02136	1.2234	Cranial_motor_neurons	E8-E9
Jakmip1	3.75809	1.2245	Cranial_motor_neurons	E8-E9
Jakmip2	1.00947	2.81573	Cranial_motor_neurons	E8-E9
Jazf1	0.86438	2.7294	Cranial_motor_neurons	E8-E9
Jmy	8.91101	0.635025	Cranial_motor_neurons	E8-E9
Jph4	0.369954	1.38703	Cranial_motor_neurons	E8-E9
Kcnab1	0.91074	1.01484	Cranial_motor_neurons	E8-E9
Kcnb1	0.235168	1.23013	Cranial_motor_neurons	E8-E9
Kcnb2	2.08881	3.83418	Cranial_motor_neurons	E8-E9
Kcnc2	0.22262	2.93095	Cranial_motor_neurons	E8-E9
Kcnd2	0.700113	4.16863	Cranial_motor_neurons	E8-E9
Kcnd3	0.536772	1.35499	Cranial_motor_neurons	E8-E9
Kcnh7	1.04107	2.87522	Cranial_motor_neurons	E8-E9
Kcnh8	1.76669	2.39867	Cranial_motor_neurons	E8-E9
Kcnip4	0.36599	4.72167	Cranial_motor_neurons	E8-E9
Kcnj3	0.349355	1.24907	Cranial_motor_neurons	E8-E9
Kcnj6	0.412971	0.747931	Cranial_motor_neurons	E8-E9
Kcnk10	16.4665	1.99878	Cranial_motor_neurons	E8-E9
Kcnma1	0.481136	3.77138	Cranial_motor_neurons	E8-E9
Kcnmb2	5.47615	1.29246	Cranial_motor_neurons	E8-E9
Kcnn2	7.44807	1.76272	Cranial_motor_neurons	E8-E9
Kcnn3	0.120053	2.80853	Cranial_motor_neurons	E8-E9
Kcnq2	1.25269	1.90363	Cranial_motor_neurons	E8-E9
Kcnq3	0.150469	7.21248	Cranial_motor_neurons	E8-E9
Kcnq5	0.219113	4.87826	Cranial_motor_neurons	E8-E9
Kcnt2	0.473309	3.12647	Cranial_motor_neurons	E8-E9
Kctd16	0.555153	1.62796	Cranial_motor_neurons	E8-E9
Kctd8	0.633047	1.40528	Cranial_motor_neurons	E8-E9
Khdrbs2	0.500328	3.04526	Cranial_motor_neurons	E8-E9
Khdrbs3	0.616493	1.83488	Cranial_motor_neurons	E8-E9
Kidins220	2.25924	2.87908	Cranial_motor_neurons	E8-E9
Kif16b	1.13919	1.09304	Cranial_motor_neurons	E8-E9
Kif1a	0.599755	2.55098	Cranial_motor_neurons	E8-E9
Kif21b	5.95804	0.873111	Cranial_motor_neurons	E8-E9
Kif26a	0.308104	0.895128	Cranial_motor_neurons	E8-E9
Kif26b	0.53238	2.35488	Cranial_motor_neurons	E8-E9
Kif2a	1.13649	1.96844	Cranial_motor_neurons	E8-E9
Kif3c	1.28944	1.13422	Cranial_motor_neurons	E8-E9
Kif5a	2.65121	2.3937	Cranial_motor_neurons	E8-E9
Kif5c	1.98484	2.91445	Cranial_motor_neurons	E8-E9
Kifc2	0.171129	1.62209	Cranial_motor_neurons	E8-E9
Kirrel3	0.527298	2.18676	Cranial_motor_neurons	E8-E9
Klc1	1.71255	2.55854	Cranial_motor_neurons	E8-E9
Klc2	1.7316	0.805099	Cranial_motor_neurons	E8-E9
Klf13	3.66057	0.624773	Cranial_motor_neurons	E8-E9
Klf8	0.707579	1.17927	Cranial_motor_neurons	E8-E9
Klhl1	0.263765	1.4553	Cranial_motor_neurons	E8-E9
Klhl18	0.99297	0.634236	Cranial_motor_neurons	E8-E9
Klhl2	2.85486	1.09015	Cranial_motor_neurons	E8-E9
Klhl22	0.555546	0.909475	Cranial_motor_neurons	E8-E9
Klhl3	0.437291	0.729744	Cranial_motor_neurons	E8-E9
Klhl32	0.460115	1.42203	Cranial_motor_neurons	E8-E9
Kmt2b	10.7584	0.840569	Cranial_motor_neurons	E8-E9
Kmt2e	6.19256	3.14783	Cranial_motor_neurons	E8-E9
Ksr2	0.474779	2.4992	Cranial_motor_neurons	E8-E9
L1cam	1.13199	2.26456	Cranial_motor_neurons	E8-E9
L3mbtl3	3.33945	0.881691	Cranial_motor_neurons	E8-E9
Lancl1	1.27052	0.746703	Cranial_motor_neurons	E8-E9
Large1	7.73455	3.33238	Cranial_motor_neurons	E8-E9
Lca5	22.9982	0.542002	Cranial_motor_neurons	E8-E9
Lcorl	0.880834	2.45227	Cranial_motor_neurons	E8-E9
Ldb2	0.324257	1.2232	Cranial_motor_neurons	E8-E9
Ldlrad4	4.52248	1.62304	Cranial_motor_neurons	E8-E9
Lhfpl3	0.457396	1.7635	Cranial_motor_neurons	E8-E9
Lig1	0.252992	1.03956	Cranial_motor_neurons	E8-E9
Limch1	0.563196	1.49198	Cranial_motor_neurons	E8-E9
Limk1	1.87388	0.733524	Cranial_motor_neurons	E8-E9
Limk2	3.76757	0.944078	Cranial_motor_neurons	E8-E9
Lin7a	0.739871	1.44775	Cranial_motor_neurons	E8-E9
Lingo1	4.55208	0.905042	Cranial_motor_neurons	E8-E9
Lingo2	3.77313	3.43943	Cranial_motor_neurons	E8-E9
Lix1	0.0814396	7.19442	Cranial_motor_neurons	E8-E9
Lmbr1	0.814365	1.2773	Cranial_motor_neurons	E8-E9
Lmbrd1	1.60539	0.935632	Cranial_motor_neurons	E8-E9
Lmo4	1.88959	0.776343	Cranial_motor_neurons	E8-E9
Lmtk3	0.897649	1.49374	Cranial_motor_neurons	E8-E9
Lonp2	5.01872	1.15323	Cranial_motor_neurons	E8-E9
Lonrf2	0.658759	1.20823	Cranial_motor_neurons	E8-E9
Lpin2	0.396371	1.02355	Cranial_motor_neurons	E8-E9
Lrba	0.669372	2.71074	Cranial_motor_neurons	E8-E9
Lrch1	0.711438	1.53293	Cranial_motor_neurons	E8-E9
Lrfn1	0.705089	0.675406	Cranial_motor_neurons	E8-E9
Lrfn2	0.438987	1.29878	Cranial_motor_neurons	E8-E9
Lrfn5	4.3668	3.11613	Cranial_motor_neurons	E8-E9
Lrif1	1.52162	0.621333	Cranial_motor_neurons	E8-E9
Lrp1	1.55259	1.01691	Cranial_motor_neurons	E8-E9
Lrp1b	0.570968	3.42532	Cranial_motor_neurons	E8-E9
Lrp8	1.69029	1.15983	Cranial_motor_neurons	E8-E9
Lrrc28	1.33934	0.678909	Cranial_motor_neurons	E8-E9
Lrrc4b	0.94677	0.988399	Cranial_motor_neurons	E8-E9
Lrrc4c	0.564395	4.33569	Cranial_motor_neurons	E8-E9
Lrrc7	0.636414	3.33268	Cranial_motor_neurons	E8-E9
Lrrn2	0.424016	1.01493	Cranial_motor_neurons	E8-E9
Lrrn3	8.14395	0.835157	Cranial_motor_neurons	E8-E9
Lrrtm3	0.785944	2.36621	Cranial_motor_neurons	E8-E9
Lrrtm4	0.356042	3.81952	Cranial_motor_neurons	E8-E9
Lsamp	1.09231	5.75821	Cranial_motor_neurons	E8-E9
Luc7l	0.121003	1.54071	Cranial_motor_neurons	E8-E9
Luzp2	4.4931	1.99228	Cranial_motor_neurons	E8-E9
Ly6h	4.89983	0.911013	Cranial_motor_neurons	E8-E9
Lyrm4	0.80223	1.07837	Cranial_motor_neurons	E8-E9
Macrod2	0.584812	4.69808	Cranial_motor_neurons	E8-E9
Madd	0.853935	0.993945	Cranial_motor_neurons	E8-E9
Mafg	5.20123	0.726874	Cranial_motor_neurons	E8-E9
Maged2	0.737284	0.690056	Cranial_motor_neurons	E8-E9
Magi2	0.593878	4.4989	Cranial_motor_neurons	E8-E9
Magi3	1.17707	1.71786	Cranial_motor_neurons	E8-E9
Man1a	0.51672	1.19248	Cranial_motor_neurons	E8-E9
Maoa	0.553574	0.652106	Cranial_motor_neurons	E8-E9
Map1b	2.47632	4.89677	Cranial_motor_neurons	E8-E9
Map2	2.2558	4.2731	Cranial_motor_neurons	E8-E9
Map2k4	0.816126	2.05089	Cranial_motor_neurons	E8-E9
Map3k1	0.54599	0.741415	Cranial_motor_neurons	E8-E9
Map3k10	0.619574	0.705892	Cranial_motor_neurons	E8-E9
Map3k12	2.09712	0.768976	Cranial_motor_neurons	E8-E9
Map3k7	13.2715	0.945222	Cranial_motor_neurons	E8-E9
Map3k9	0.763218	0.638558	Cranial_motor_neurons	E8-E9
Map4	1.12627	2.42231	Cranial_motor_neurons	E8-E9
Map6	3.32579	2.6069	Cranial_motor_neurons	E8-E9
Map7d2	0.646736	0.977715	Cranial_motor_neurons	E8-E9
Map9	0.326724	0.861363	Cranial_motor_neurons	E8-E9
Mapk10	1.20721	3.65085	Cranial_motor_neurons	E8-E9
Mapk11	3.68617	0.586879	Cranial_motor_neurons	E8-E9
Mapk14	7.5549	0.905008	Cranial_motor_neurons	E8-E9
Mapk8ip1	4.32482	0.564612	Cranial_motor_neurons	E8-E9
Mapk8ip2	1.32277	1.068	Cranial_motor_neurons	E8-E9
Mapk8ip3	22.4286	1.24494	Cranial_motor_neurons	E8-E9
Mapk9	1.20398	1.20637	Cranial_motor_neurons	E8-E9
Mapkbp1	0.491737	0.717502	Cranial_motor_neurons	E8-E9
Mapre2	3.20503	1.74135	Cranial_motor_neurons	E8-E9
Mapre3	0.671772	1.02689	Cranial_motor_neurons	E8-E9
Mapt	5.60093	3.21945	Cranial_motor_neurons	E8-E9
Mark1	1.18426	1.60998	Cranial_motor_neurons	E8-E9
Mark4	8.7474	0.808765	Cranial_motor_neurons	E8-E9
Mast1	0.787605	1.57804	Cranial_motor_neurons	E8-E9
Mast2	0.742749	2.66031	Cranial_motor_neurons	E8-E9
Mat2a	7.82478	1.78471	Cranial_motor_neurons	E8-E9
Matr3	4.45012	1.98201	Cranial_motor_neurons	E8-E9
Mblac2	0.434722	1.03173	Cranial_motor_neurons	E8-E9
Mcc	19.7478	2.08144	Cranial_motor_neurons	E8-E9
Mcf2l	1.01516	1.63691	Cranial_motor_neurons	E8-E9
Mcph1	2.06134	1.16864	Cranial_motor_neurons	E8-E9
Mctp1	0.530046	1.58315	Cranial_motor_neurons	E8-E9
Me2	1.58834	0.610857	Cranial_motor_neurons	E8-E9
Med12l	0.465398	1.76987	Cranial_motor_neurons	E8-E9
Mef2a	0.72257	2.14585	Cranial_motor_neurons	E8-E9
Mef2d	0.64344	0.71528	Cranial_motor_neurons	E8-E9
Megf11	14.7956	0.733193	Cranial_motor_neurons	E8-E9
Meis1	8.24193	3.53278	Cranial_motor_neurons	E8-E9
Memo1	2.48727	1.89494	Cranial_motor_neurons	E8-E9
Mest	25.1559	0.98401	Cranial_motor_neurons	E8-E9
Metap2	6.00463	1.02125	Cranial_motor_neurons	E8-E9
Mettl9	6.64951	0.610547	Cranial_motor_neurons	E8-E9
Mfsd6	0.758543	1.04006	Cranial_motor_neurons	E8-E9
Mga	2.81581	1.71763	Cranial_motor_neurons	E8-E9
Mgat4a	0.373347	0.779154	Cranial_motor_neurons	E8-E9
Mgat4c	1.04589	2.18864	Cranial_motor_neurons	E8-E9
Mgat5	3.39286	1.76711	Cranial_motor_neurons	E8-E9
Mgrn1	1.05161	0.9383	Cranial_motor_neurons	E8-E9
Micu1	1.33503	1.28107	Cranial_motor_neurons	E8-E9
Micu3	0.726538	1.47311	Cranial_motor_neurons	E8-E9
Mid1	11.2999	1.00079	Cranial_motor_neurons	E8-E9
Mkln1	6.9529	1.99144	Cranial_motor_neurons	E8-E9
Mllt11	6.7901	0.920641	Cranial_motor_neurons	E8-E9
Mllt3	2.24904	2.8622	Cranial_motor_neurons	E8-E9
Mmp16	1.2869	3.15516	Cranial_motor_neurons	E8-E9
Mmp24	0.881184	0.804933	Cranial_motor_neurons	E8-E9
Mob4	8.75413	0.556173	Cranial_motor_neurons	E8-E9
Mpc1	0.468448	0.680575	Cranial_motor_neurons	E8-E9
Mpp7	2.06012	1.75729	Cranial_motor_neurons	E8-E9
Mpped2	13.4662	1.50628	Cranial_motor_neurons	E8-E9
Mroh1	0.73699	0.701722	Cranial_motor_neurons	E8-E9
mt-Nd2	8.18777	0.556605	Cranial_motor_neurons	E8-E9
Mtf2	4.31217	1.96753	Cranial_motor_neurons	E8-E9
Mtmr1	0.575862	0.688571	Cranial_motor_neurons	E8-E9
Mtmr6	1.51743	0.666335	Cranial_motor_neurons	E8-E9
Mtmr7	0.74634	1.06731	Cranial_motor_neurons	E8-E9
Mtpn	3.09967	0.837085	Cranial_motor_neurons	E8-E9
Mtss1	0.821127	2.39368	Cranial_motor_neurons	E8-E9
Mtus1	0.649232	1.30831	Cranial_motor_neurons	E8-E9
Mtus2	0.574449	0.915524	Cranial_motor_neurons	E8-E9
Mtx2	12.139	0.718332	Cranial_motor_neurons	E8-E9
Myo6	0.293467	1.21102	Cranial_motor_neurons	E8-E9
Myo9a	1.64846	3.23513	Cranial_motor_neurons	E8-E9
Myo9b	1.80097	1.17207	Cranial_motor_neurons	E8-E9
Myrip	0.471277	0.723223	Cranial_motor_neurons	E8-E9
Myt1l	0.741587	4.07208	Cranial_motor_neurons	E8-E9
N4bp1	1.41622	0.589187	Cranial_motor_neurons	E8-E9
N4bp2l2	5.49317	1.58807	Cranial_motor_neurons	E8-E9
Naa15	4.3761	1.50645	Cranial_motor_neurons	E8-E9
Nacad	1.43992	0.730327	Cranial_motor_neurons	E8-E9
Nae1	1.09033	0.747419	Cranial_motor_neurons	E8-E9
Nagk	1.04172	0.626513	Cranial_motor_neurons	E8-E9
Nalcn	0.238024	3.30742	Cranial_motor_neurons	E8-E9
Napa	2.91767	0.537462	Cranial_motor_neurons	E8-E9
Napb	0.651263	0.857147	Cranial_motor_neurons	E8-E9
Napg	0.7926	0.829376	Cranial_motor_neurons	E8-E9
Nav1	0.599227	2.90673	Cranial_motor_neurons	E8-E9
Nav3	0.583986	4.60654	Cranial_motor_neurons	E8-E9
Nbea	0.13744	4.98955	Cranial_motor_neurons	E8-E9
Ncald	0.247929	1.9025	Cranial_motor_neurons	E8-E9
Ncam1	3.24754	4.77105	Cranial_motor_neurons	E8-E9
Ncam2	0.381801	4.72867	Cranial_motor_neurons	E8-E9
Ncan	11.1728	0.700911	Cranial_motor_neurons	E8-E9
Ncbp1	2.53386	0.539358	Cranial_motor_neurons	E8-E9
Ncoa7	0.595638	1.93373	Cranial_motor_neurons	E8-E9
Ncs1	24.3107	0.814577	Cranial_motor_neurons	E8-E9
Ndel1	24.8099	0.551892	Cranial_motor_neurons	E8-E9
Ndfip1	0.926436	1.44809	Cranial_motor_neurons	E8-E9
Ndfip2	1.55697	0.808341	Cranial_motor_neurons	E8-E9
Ndn	1.01391	1.00132	Cranial_motor_neurons	E8-E9
Ndrg4	0.31976	1.15336	Cranial_motor_neurons	E8-E9
Ndst3	4.42648	0.833445	Cranial_motor_neurons	E8-E9
Ndst4	0.0804292	9.11837	Cranial_motor_neurons	E8-E9
Ndufa10	5.35243	0.583291	Cranial_motor_neurons	E8-E9
Ndufs1	5.87858	0.845648	Cranial_motor_neurons	E8-E9
Ndufv2	3.99971	0.561608	Cranial_motor_neurons	E8-E9
Nebl	9.53247	1.62397	Cranial_motor_neurons	E8-E9
Nedd4l	1.14795	3.32417	Cranial_motor_neurons	E8-E9
Nefl	11.2674	2.20829	Cranial_motor_neurons	E8-E9
Nefm	14.9378	2.75818	Cranial_motor_neurons	E8-E9
Negr1	0.250164	4.15059	Cranial_motor_neurons	E8-E9
Nek1	0.397293	2.29103	Cranial_motor_neurons	E8-E9
Nell1	2.93839	1.98724	Cranial_motor_neurons	E8-E9
Nell2	2.21978	2.81208	Cranial_motor_neurons	E8-E9
Neo1	1.99733	2.20573	Cranial_motor_neurons	E8-E9
Neto1	4.27326	0.924381	Cranial_motor_neurons	E8-E9
Nfasc	2.05532	2.54251	Cranial_motor_neurons	E8-E9
Nfia	8.07647	2.35465	Cranial_motor_neurons	E8-E9
Nfib	0.409968	2.36567	Cranial_motor_neurons	E8-E9
Nfkb1	1.13675	0.967322	Cranial_motor_neurons	E8-E9
Ngfr	20.3688	0.757056	Cranial_motor_neurons	E8-E9
Nipa1	1.01969	0.864618	Cranial_motor_neurons	E8-E9
Nkain2	3.79371	3.55579	Cranial_motor_neurons	E8-E9
Nkain3	2.48233	2.42358	Cranial_motor_neurons	E8-E9
Nlgn1	0.653708	4.29315	Cranial_motor_neurons	E8-E9
Nlgn2	4.54675	0.900082	Cranial_motor_neurons	E8-E9
Nln	0.981772	1.51581	Cranial_motor_neurons	E8-E9
Nmnat2	1.03722	1.94606	Cranial_motor_neurons	E8-E9
Nmt2	0.825778	1.39777	Cranial_motor_neurons	E8-E9
Nol4	0.828552	2.43641	Cranial_motor_neurons	E8-E9
Nop58	11.5738	0.73969	Cranial_motor_neurons	E8-E9
Nos1ap	0.645472	1.06665	Cranial_motor_neurons	E8-E9
Nox4	8.85247	0.722728	Cranial_motor_neurons	E8-E9
Npc1	3.76018	0.656796	Cranial_motor_neurons	E8-E9
Nptn	25.4722	1.96706	Cranial_motor_neurons	E8-E9
Nrbp2	0.300669	1.46166	Cranial_motor_neurons	E8-E9
Nrcam	3.33816	2.71614	Cranial_motor_neurons	E8-E9
Nrg1	1.33469	4.55136	Cranial_motor_neurons	E8-E9
Nrg2	0.362592	1.6088	Cranial_motor_neurons	E8-E9
Nrg3	0.111896	9.47732	Cranial_motor_neurons	E8-E9
Nrp1	2.0951	2.13966	Cranial_motor_neurons	E8-E9
Nrxn1	0.984859	5.66812	Cranial_motor_neurons	E8-E9
Nrxn2	0.470589	2.30328	Cranial_motor_neurons	E8-E9
Nrxn3	0.49668	4.1376	Cranial_motor_neurons	E8-E9
Nsf	2.7528	1.51519	Cranial_motor_neurons	E8-E9
Nsg1	1.09624	1.2012	Cranial_motor_neurons	E8-E9
Nsmce2	0.84628	1.74151	Cranial_motor_neurons	E8-E9
Nt5c3	0.874007	0.656699	Cranial_motor_neurons	E8-E9
Ntm	7.21549	2.1794	Cranial_motor_neurons	E8-E9
Ntng1	0.677684	2.61069	Cranial_motor_neurons	E8-E9
Ntrk2	3.90174	1.72413	Cranial_motor_neurons	E8-E9
Ntrk3	0.648201	2.88962	Cranial_motor_neurons	E8-E9
Nudt3	24.9815	0.749208	Cranial_motor_neurons	E8-E9
Numb	5.39558	1.51417	Cranial_motor_neurons	E8-E9
Nup98	6.71225	1.24456	Cranial_motor_neurons	E8-E9
Nwd2	0.602139	1.30607	Cranial_motor_neurons	E8-E9
Nxf1	7.88026	1.09835	Cranial_motor_neurons	E8-E9
Nxph1	0.729152	2.25495	Cranial_motor_neurons	E8-E9
Nyap2	8.70169	3.38957	Cranial_motor_neurons	E8-E9
Oaz2	28.5134	0.541046	Cranial_motor_neurons	E8-E9
Ocrl	0.799495	1.03203	Cranial_motor_neurons	E8-E9
Olfm2	16.0756	1.79511	Cranial_motor_neurons	E8-E9
Olfm3	0.455035	1.42943	Cranial_motor_neurons	E8-E9
Ophn1	7.57011	1.46073	Cranial_motor_neurons	E8-E9
Orc5	33.282	0.525623	Cranial_motor_neurons	E8-E9
Osbpl10	0.411016	1.02916	Cranial_motor_neurons	E8-E9
Osbpl1a	1.02433	0.81068	Cranial_motor_neurons	E8-E9
Osbpl6	0.72159	2.22151	Cranial_motor_neurons	E8-E9
Otud7a	0.403798	2.28005	Cranial_motor_neurons	E8-E9
Oxct1	0.738985	1.47405	Cranial_motor_neurons	E8-E9
Pag1	0.669723	0.634125	Cranial_motor_neurons	E8-E9
Pak2	4.11777	1.13386	Cranial_motor_neurons	E8-E9
Pak3	0.458158	2.60876	Cranial_motor_neurons	E8-E9
Pakap	0.398674	1.27184	Cranial_motor_neurons	E8-E9
Palm	2.4756	0.976173	Cranial_motor_neurons	E8-E9
Pam	0.768127	2.36745	Cranial_motor_neurons	E8-E9
Papss1	0.769123	0.65141	Cranial_motor_neurons	E8-E9
Parm1	0.154717	1.69881	Cranial_motor_neurons	E8-E9
Parp6	6.17696	1.16482	Cranial_motor_neurons	E8-E9
Parvb	2.63295	0.680947	Cranial_motor_neurons	E8-E9
Patj	0.611184	0.927907	Cranial_motor_neurons	E8-E9
Paxbp1	2.9374	2.16996	Cranial_motor_neurons	E8-E9
Pcdh10	4.67701	0.996576	Cranial_motor_neurons	E8-E9
Pcdh11x	0.509409	1.4796	Cranial_motor_neurons	E8-E9
Pcdh15	0.25933	6.0203	Cranial_motor_neurons	E8-E9
Pcdh17	0.434302	1.33268	Cranial_motor_neurons	E8-E9
Pcdh7	0.863057	4.15342	Cranial_motor_neurons	E8-E9
Pcdh9	0.594289	4.34445	Cranial_motor_neurons	E8-E9
Pcdha11	5.92051	2.34317	Cranial_motor_neurons	E8-E9
Pcdha4	5.29172	1.10976	Cranial_motor_neurons	E8-E9
Pcdhgb2	5.91773	0.595843	Cranial_motor_neurons	E8-E9
Pclo	7.25268	3.16418	Cranial_motor_neurons	E8-E9
Pcnp	3.8161	0.591999	Cranial_motor_neurons	E8-E9
Pcnx2	0.410223	1.29327	Cranial_motor_neurons	E8-E9
Pcsk1n	5.56401	0.916246	Cranial_motor_neurons	E8-E9
Pcsk2	0.657143	1.50341	Cranial_motor_neurons	E8-E9
Pdcd6ip	2.43171	0.744744	Cranial_motor_neurons	E8-E9
Pde10a	1.21133	2.03256	Cranial_motor_neurons	E8-E9
Pde3b	7.88885	1.4138	Cranial_motor_neurons	E8-E9
Pde4b	0.303435	3.73632	Cranial_motor_neurons	E8-E9
Pde4d	4.47276	4.08987	Cranial_motor_neurons	E8-E9
Pde4dip	0.551932	2.24192	Cranial_motor_neurons	E8-E9
Pde6d	2.31518	0.561571	Cranial_motor_neurons	E8-E9
Pde9a	1.32195	0.668728	Cranial_motor_neurons	E8-E9
Pdlim7	0.380557	1.07188	Cranial_motor_neurons	E8-E9
Pds5b	1.9854	2.35426	Cranial_motor_neurons	E8-E9
Pdzd2	0.619677	0.809811	Cranial_motor_neurons	E8-E9
Pdzd4	0.700565	1.43709	Cranial_motor_neurons	E8-E9
Pfkp	0.627699	3.37564	Cranial_motor_neurons	E8-E9
Pfn2	1.5657	0.689876	Cranial_motor_neurons	E8-E9
Pggt1b	2.13251	0.547601	Cranial_motor_neurons	E8-E9
Pgm2l1	1.18327	1.42784	Cranial_motor_neurons	E8-E9
Phactr2	0.446702	0.948504	Cranial_motor_neurons	E8-E9
Phactr3	0.603029	1.71364	Cranial_motor_neurons	E8-E9
Phf24	4.1803	1.17645	Cranial_motor_neurons	E8-E9
Phf6	4.00543	0.978995	Cranial_motor_neurons	E8-E9
Phf8	1.31413	0.816174	Cranial_motor_neurons	E8-E9
Phka1	0.448068	1.25887	Cranial_motor_neurons	E8-E9
Phka2	3.32786	0.540126	Cranial_motor_neurons	E8-E9
Phtf2	1.85129	1.54365	Cranial_motor_neurons	E8-E9
Phyhipl	1.66939	0.725009	Cranial_motor_neurons	E8-E9
Pi4ka	0.447406	2.10293	Cranial_motor_neurons	E8-E9
Pid1	6.59401	1.50615	Cranial_motor_neurons	E8-E9
Pigk	18.6346	0.759097	Cranial_motor_neurons	E8-E9
Pign	1.95949	1.02934	Cranial_motor_neurons	E8-E9
Pik3r1	0.344005	1.83738	Cranial_motor_neurons	E8-E9
Pip4k2b	2.38605	0.77123	Cranial_motor_neurons	E8-E9
Pip5k1c	23.8394	0.547679	Cranial_motor_neurons	E8-E9
Pitpna	0.87447	1.22356	Cranial_motor_neurons	E8-E9
Pitpnc1	0.906394	2.63006	Cranial_motor_neurons	E8-E9
Pitpnm2	0.348494	1.04291	Cranial_motor_neurons	E8-E9
Pkia	1.31738	2.37145	Cranial_motor_neurons	E8-E9
Plcb1	1.11137	3.13017	Cranial_motor_neurons	E8-E9
Plcb4	0.861151	2.44364	Cranial_motor_neurons	E8-E9
Plcl1	0.66657	3.02716	Cranial_motor_neurons	E8-E9
Plcl2	1.38085	1.37872	Cranial_motor_neurons	E8-E9
Pld3	0.841294	0.631852	Cranial_motor_neurons	E8-E9
Pld5	0.605134	1.72943	Cranial_motor_neurons	E8-E9
Plec	0.392764	1.13863	Cranial_motor_neurons	E8-E9
Plekha5	0.967342	3.79271	Cranial_motor_neurons	E8-E9
Plpp1	0.930028	0.998823	Cranial_motor_neurons	E8-E9
Plppr2	0.996234	1.08401	Cranial_motor_neurons	E8-E9
Plppr3	2.91267	1.32149	Cranial_motor_neurons	E8-E9
Plxdc2	0.615951	1.56768	Cranial_motor_neurons	E8-E9
Plxnc1	19.4522	0.852731	Cranial_motor_neurons	E8-E9
Pmepa1	0.556047	0.703259	Cranial_motor_neurons	E8-E9
Pnck	0.254945	0.929825	Cranial_motor_neurons	E8-E9
Pnn	3.61549	1.86964	Cranial_motor_neurons	E8-E9
Pou2f2	14.5025	1.23818	Cranial_motor_neurons	E8-E9
Pou6f1	0.441636	0.784108	Cranial_motor_neurons	E8-E9
Ppfia2	1.07363	3.83819	Cranial_motor_neurons	E8-E9
Ppfia4	0.250606	1.12003	Cranial_motor_neurons	E8-E9
Ppil4	3.67121	0.808581	Cranial_motor_neurons	E8-E9
Ppip5k1	0.723621	0.811726	Cranial_motor_neurons	E8-E9
Ppm1e	5.8338	2.03515	Cranial_motor_neurons	E8-E9
Ppm1h	0.421328	2.03762	Cranial_motor_neurons	E8-E9
Ppp1r13b	0.490212	1.27447	Cranial_motor_neurons	E8-E9
Ppp1r21	0.975059	0.937978	Cranial_motor_neurons	E8-E9
Ppp2r1a	1.71773	0.763149	Cranial_motor_neurons	E8-E9
Ppp2r2b	4.78406	3.8786	Cranial_motor_neurons	E8-E9
Ppp2r2d	12.6015	0.914057	Cranial_motor_neurons	E8-E9
Ppp3ca	1.13081	3.53673	Cranial_motor_neurons	E8-E9
Ppp3cc	0.41478	0.940206	Cranial_motor_neurons	E8-E9
Ppp3r1	18.7859	0.552501	Cranial_motor_neurons	E8-E9
Ppp4r2	6.45961	0.88655	Cranial_motor_neurons	E8-E9
Ppt1	0.747593	0.687815	Cranial_motor_neurons	E8-E9
Prepl	0.533908	0.711323	Cranial_motor_neurons	E8-E9
Prickle2	2.0706	2.64387	Cranial_motor_neurons	E8-E9
Prkaa2	0.544125	0.687926	Cranial_motor_neurons	E8-E9
Prkaca	0.841042	0.610333	Cranial_motor_neurons	E8-E9
Prkacb	1.24231	1.46995	Cranial_motor_neurons	E8-E9
Prkag2	2.93769	1.13797	Cranial_motor_neurons	E8-E9
Prkar1b	0.604767	1.32946	Cranial_motor_neurons	E8-E9
Prkar2a	1.06044	0.85494	Cranial_motor_neurons	E8-E9
Prkar2b	0.848831	1.16949	Cranial_motor_neurons	E8-E9
Prkcb	0.398675	2.24955	Cranial_motor_neurons	E8-E9
Prkce	0.208669	3.33836	Cranial_motor_neurons	E8-E9
Prkcz	0.637074	1.17857	Cranial_motor_neurons	E8-E9
Prmt2	1.38269	1.2988	Cranial_motor_neurons	E8-E9
Prnp	7.17486	0.60914	Cranial_motor_neurons	E8-E9
Prph	0.171653	3.32226	Cranial_motor_neurons	E8-E9
Prr12	4.24428	0.729247	Cranial_motor_neurons	E8-E9
Prr16	5.01838	1.16233	Cranial_motor_neurons	E8-E9
Prune2	2.93576	1.35997	Cranial_motor_neurons	E8-E9
Psd	0.319303	1.07231	Cranial_motor_neurons	E8-E9
Psd2	5.22921	0.72473	Cranial_motor_neurons	E8-E9
Psma1	4.02297	0.595052	Cranial_motor_neurons	E8-E9
Psmd11	3.24646	0.852736	Cranial_motor_neurons	E8-E9
Ptchd1	3.70605	0.85048	Cranial_motor_neurons	E8-E9
Ptchd4	3.61414	1.12192	Cranial_motor_neurons	E8-E9
Ptdss1	2.70553	0.59497	Cranial_motor_neurons	E8-E9
Ptms	1.87544	1.02421	Cranial_motor_neurons	E8-E9
Ptn	0.559751	1.30297	Cranial_motor_neurons	E8-E9
Ptpn3	0.516917	0.674784	Cranial_motor_neurons	E8-E9
Ptpn5	0.775322	1.42567	Cranial_motor_neurons	E8-E9
Ptpra	24.4272	1.602	Cranial_motor_neurons	E8-E9
Ptprd	1.26424	4.64894	Cranial_motor_neurons	E8-E9
Ptprj	0.42163	1.51867	Cranial_motor_neurons	E8-E9
Ptprm	0.511519	1.49221	Cranial_motor_neurons	E8-E9
Ptprn	0.648981	1.64104	Cranial_motor_neurons	E8-E9
Ptpro	0.875624	2.13756	Cranial_motor_neurons	E8-E9
Ptprr	0.229593	2.19452	Cranial_motor_neurons	E8-E9
Ptprz1	0.380127	1.7729	Cranial_motor_neurons	E8-E9
Pum1	3.24629	2.57318	Cranial_motor_neurons	E8-E9
Pum2	4.11091	1.90092	Cranial_motor_neurons	E8-E9
Pus7	0.725691	0.67508	Cranial_motor_neurons	E8-E9
Pygb	0.488597	0.979711	Cranial_motor_neurons	E8-E9
Rab12	0.906029	0.823289	Cranial_motor_neurons	E8-E9
Rab2a	3.80035	1.8127	Cranial_motor_neurons	E8-E9
Rab3c	1.5487	2.8486	Cranial_motor_neurons	E8-E9
Rab3gap1	1.28802	1.03994	Cranial_motor_neurons	E8-E9
Rab6b	1.39983	2.18135	Cranial_motor_neurons	E8-E9
Rab8b	0.718957	0.729201	Cranial_motor_neurons	E8-E9
Rabep1	0.588036	1.90405	Cranial_motor_neurons	E8-E9
Rabgap1l	0.447108	2.47592	Cranial_motor_neurons	E8-E9
Rad17	14.8696	0.561786	Cranial_motor_neurons	E8-E9
Radil	21.2463	0.610849	Cranial_motor_neurons	E8-E9
Ralgapa1	0.843995	2.94034	Cranial_motor_neurons	E8-E9
Ralgps1	1.41053	1.99863	Cranial_motor_neurons	E8-E9
Ralyl	0.391355	4.72089	Cranial_motor_neurons	E8-E9
Ranbp17	2.70417	1.57244	Cranial_motor_neurons	E8-E9
Rap1gap	0.219463	1.12139	Cranial_motor_neurons	E8-E9
Rap1gds1	2.84566	2.13335	Cranial_motor_neurons	E8-E9
Rapgef2	8.77271	2.25046	Cranial_motor_neurons	E8-E9
Rapgef5	5.41941	0.717892	Cranial_motor_neurons	E8-E9
Rasgrf2	3.28611	0.766341	Cranial_motor_neurons	E8-E9
Rbfox1	0.59501	3.89135	Cranial_motor_neurons	E8-E9
Rbfox2	2.19116	3.25396	Cranial_motor_neurons	E8-E9
Rbfox3	15.7711	1.4886	Cranial_motor_neurons	E8-E9
Rbms2	25.986	0.599701	Cranial_motor_neurons	E8-E9
Rbms3	0.735215	5.44492	Cranial_motor_neurons	E8-E9
Rcan1	0.831928	0.613157	Cranial_motor_neurons	E8-E9
Rcan2	1.13929	1.8179	Cranial_motor_neurons	E8-E9
Rcor3	0.974744	0.899695	Cranial_motor_neurons	E8-E9
Reep1	1.19945	2.75477	Cranial_motor_neurons	E8-E9
Reep2	0.897244	0.898164	Cranial_motor_neurons	E8-E9
Reep5	0.791117	1.12764	Cranial_motor_neurons	E8-E9
Reps2	0.364828	0.86283	Cranial_motor_neurons	E8-E9
Rev3l	6.42768	3.06692	Cranial_motor_neurons	E8-E9
Rfng	0.751673	0.620005	Cranial_motor_neurons	E8-E9
Rgs11	0.0662848	285.704	Cranial_motor_neurons	E8-E9
Rgs17	5.43582	1.64907	Cranial_motor_neurons	E8-E9
Rgs6	0.268361	1.48645	Cranial_motor_neurons	E8-E9
Rgs7	1.31175	3.05444	Cranial_motor_neurons	E8-E9
Rgs7bp	3.98791	0.733943	Cranial_motor_neurons	E8-E9
Rgs9	0.265104	1.37017	Cranial_motor_neurons	E8-E9
Rhoq	0.424167	0.874005	Cranial_motor_neurons	E8-E9
Rimbp2	0.821582	1.58697	Cranial_motor_neurons	E8-E9
Rimklb	1.00363	1.48059	Cranial_motor_neurons	E8-E9
Rims1	0.682684	3.38026	Cranial_motor_neurons	E8-E9
Rit2	3.1932	1.42012	Cranial_motor_neurons	E8-E9
Rmdn1	0.935665	1.04212	Cranial_motor_neurons	E8-E9
Rnasel	2.20962	0.719463	Cranial_motor_neurons	E8-E9
Rnd3	4.75735	0.658418	Cranial_motor_neurons	E8-E9
Rnf14	1.53359	0.866237	Cranial_motor_neurons	E8-E9
Rnf150	1.28255	2.01936	Cranial_motor_neurons	E8-E9
Rnf152	0.830756	0.606848	Cranial_motor_neurons	E8-E9
Rnf180	0.711507	0.776741	Cranial_motor_neurons	E8-E9
Rnf187	2.44669	0.632173	Cranial_motor_neurons	E8-E9
Rnf217	0.347497	1.94309	Cranial_motor_neurons	E8-E9
Rnf24	2.99027	1.10141	Cranial_motor_neurons	E8-E9
Rnf44	15.6406	0.53042	Cranial_motor_neurons	E8-E9
Rnf8	5.17571	0.522722	Cranial_motor_neurons	E8-E9
Rock1	0.681461	2.79002	Cranial_motor_neurons	E8-E9
Ror1	0.604912	0.641144	Cranial_motor_neurons	E8-E9
Rp9	0.488958	0.87773	Cranial_motor_neurons	E8-E9
Rps6ka5	6.86541	0.967832	Cranial_motor_neurons	E8-E9
Rttn	3.2697	0.999231	Cranial_motor_neurons	E8-E9
Rufy3	5.21171	2.67651	Cranial_motor_neurons	E8-E9
Rundc3b	1.04034	1.67095	Cranial_motor_neurons	E8-E9
Runx1t1	13.4107	2.15728	Cranial_motor_neurons	E8-E9
Rusc1	1.02853	0.827433	Cranial_motor_neurons	E8-E9
Ryr2	3.27945	2.1101	Cranial_motor_neurons	E8-E9
Ryr3	3.76204	1.85316	Cranial_motor_neurons	E8-E9
Sacm1l	1.05861	1.05064	Cranial_motor_neurons	E8-E9
Sacs	0.866506	1.24669	Cranial_motor_neurons	E8-E9
Sae1	4.81982	0.75232	Cranial_motor_neurons	E8-E9
Samd12	0.568919	1.77058	Cranial_motor_neurons	E8-E9
Samd14	1.96543	0.856631	Cranial_motor_neurons	E8-E9
Sap130	13.4943	1.00673	Cranial_motor_neurons	E8-E9
Sbf2	1.12961	3.36008	Cranial_motor_neurons	E8-E9
Scaf4	10.7209	1.08282	Cranial_motor_neurons	E8-E9
Scamp1	0.807788	1.09398	Cranial_motor_neurons	E8-E9
Scamp5	1.30937	0.797547	Cranial_motor_neurons	E8-E9
Scaper	1.01921	2.70339	Cranial_motor_neurons	E8-E9
Scarb2	24.7157	1.07519	Cranial_motor_neurons	E8-E9
Scfd2	1.38567	0.866543	Cranial_motor_neurons	E8-E9
Scg3	3.64715	1.70191	Cranial_motor_neurons	E8-E9
Schip1	0.0518547	64255	Cranial_motor_neurons	E8-E9
Scml4	0.280897	1.07891	Cranial_motor_neurons	E8-E9
Scn1a	0.40556	1.35048	Cranial_motor_neurons	E8-E9
Scn2a	0.76605	2.35013	Cranial_motor_neurons	E8-E9
Scn3a	9.84166	3.1332	Cranial_motor_neurons	E8-E9
Scn3b	5.06028	1.27605	Cranial_motor_neurons	E8-E9
Scn9a	0.87277	2.67017	Cranial_motor_neurons	E8-E9
Scrn1	0.944215	0.81171	Cranial_motor_neurons	E8-E9
Scube1	6.63545	0.823668	Cranial_motor_neurons	E8-E9
Sdc3	1.17588	0.997436	Cranial_motor_neurons	E8-E9
Sec23a	1.23074	0.85866	Cranial_motor_neurons	E8-E9
Secisbp2l	13.701	0.807749	Cranial_motor_neurons	E8-E9
Selenoi	13.5295	0.703879	Cranial_motor_neurons	E8-E9
Selenow	10.5289	0.591685	Cranial_motor_neurons	E8-E9
Sema3c	5.95457	1.07904	Cranial_motor_neurons	E8-E9
Sema4g	0.631976	1.09198	Cranial_motor_neurons	E8-E9
Sema5a	8.60481	1.33241	Cranial_motor_neurons	E8-E9
Sema6d	1.273	4.3221	Cranial_motor_neurons	E8-E9
Senp2	2.35456	0.722273	Cranial_motor_neurons	E8-E9
Sergef	1.00115	1.54675	Cranial_motor_neurons	E8-E9
Setd7	1.43561	0.748668	Cranial_motor_neurons	E8-E9
Setdb1	2.31962	0.894921	Cranial_motor_neurons	E8-E9
Sez6	5.08004	0.782164	Cranial_motor_neurons	E8-E9
Sez6l	4.16904	1.46267	Cranial_motor_neurons	E8-E9
Sez6l2	0.900451	0.90314	Cranial_motor_neurons	E8-E9
Sfmbt1	3.1065	0.860599	Cranial_motor_neurons	E8-E9
Sgcd	0.797677	2.24463	Cranial_motor_neurons	E8-E9
Sgcz	0.546048	3.74382	Cranial_motor_neurons	E8-E9
Sgip1	0.690181	3.97499	Cranial_motor_neurons	E8-E9
Sgk1	6.94593	0.881765	Cranial_motor_neurons	E8-E9
Sgsm2	0.853272	1.08734	Cranial_motor_neurons	E8-E9
Sh3bp5	5.81281	0.773933	Cranial_motor_neurons	E8-E9
Sh3d19	0.375923	1.15733	Cranial_motor_neurons	E8-E9
Sh3gl2	0.328908	1.72817	Cranial_motor_neurons	E8-E9
Sh3gl3	0.304278	1.0504	Cranial_motor_neurons	E8-E9
Sh3glb2	0.581894	0.817586	Cranial_motor_neurons	E8-E9
Sh3kbp1	0.613572	1.97952	Cranial_motor_neurons	E8-E9
Sh3pxd2b	10.5348	1.18852	Cranial_motor_neurons	E8-E9
Sh3yl1	0.957602	0.725308	Cranial_motor_neurons	E8-E9
Shank1	0.30971	1.19034	Cranial_motor_neurons	E8-E9
Shank2	0.752326	1.37894	Cranial_motor_neurons	E8-E9
Shank3	0.312942	0.900248	Cranial_motor_neurons	E8-E9
Shisa6	11.9848	0.866807	Cranial_motor_neurons	E8-E9
Shisa7	0.641343	0.826463	Cranial_motor_neurons	E8-E9
Shisa9	6.65728	1.08313	Cranial_motor_neurons	E8-E9
Sike1	8.72108	0.553331	Cranial_motor_neurons	E8-E9
Sipa1l3	1.07258	1.01704	Cranial_motor_neurons	E8-E9
Sirt2	1.25721	0.675443	Cranial_motor_neurons	E8-E9
Slc10a4	8.75489	0.93343	Cranial_motor_neurons	E8-E9
Slc12a5	1.44459	0.73672	Cranial_motor_neurons	E8-E9
Slc16a2	0.530213	0.796441	Cranial_motor_neurons	E8-E9
Slc16a7	0.482085	1.00655	Cranial_motor_neurons	E8-E9
Slc17a5	11.9509	0.594172	Cranial_motor_neurons	E8-E9
Slc1a4	0.516181	0.658526	Cranial_motor_neurons	E8-E9
Slc22a17	0.896233	1.68173	Cranial_motor_neurons	E8-E9
Slc23a2	0.433471	1.10714	Cranial_motor_neurons	E8-E9
Slc24a2	2.83698	1.30636	Cranial_motor_neurons	E8-E9
Slc24a3	0.705593	1.51027	Cranial_motor_neurons	E8-E9
Slc25a12	0.534513	1.62632	Cranial_motor_neurons	E8-E9
Slc25a23	0.462694	1.04387	Cranial_motor_neurons	E8-E9
Slc25a4	1.68367	0.882604	Cranial_motor_neurons	E8-E9
Slc25a46	1.71617	0.767328	Cranial_motor_neurons	E8-E9
Slc29a4	2.14193	0.663815	Cranial_motor_neurons	E8-E9
Slc2a13	0.33636	1.72817	Cranial_motor_neurons	E8-E9
Slc35f1	5.31871	2.25175	Cranial_motor_neurons	E8-E9
Slc35f4	4.33605	1.09679	Cranial_motor_neurons	E8-E9
Slc41a2	0.384914	1.18777	Cranial_motor_neurons	E8-E9
Slc43a2	0.695135	0.873168	Cranial_motor_neurons	E8-E9
Slc44a5	0.571777	1.85531	Cranial_motor_neurons	E8-E9
Slc4a10	3.41765	1.19851	Cranial_motor_neurons	E8-E9
Slc4a3	0.321814	0.874653	Cranial_motor_neurons	E8-E9
Slc4a4	0.375947	1.01765	Cranial_motor_neurons	E8-E9
Slc4a8	0.387905	0.94805	Cranial_motor_neurons	E8-E9
Slc5a7	4.43043	2.12137	Cranial_motor_neurons	E8-E9
Slc6a15	4.35967	0.982854	Cranial_motor_neurons	E8-E9
Slc7a14	0.366524	1.88848	Cranial_motor_neurons	E8-E9
Slc8a1	0.727472	3.94095	Cranial_motor_neurons	E8-E9
Slc8a3	0.403455	1.25091	Cranial_motor_neurons	E8-E9
Slc9a9	0.795153	1.3038	Cranial_motor_neurons	E8-E9
Slco3a1	0.265711	2.2784	Cranial_motor_neurons	E8-E9
Slco5a1	7.8595	1.22072	Cranial_motor_neurons	E8-E9
Slit2	1.77121	4.77616	Cranial_motor_neurons	E8-E9
Slitrk5	0.657285	0.789314	Cranial_motor_neurons	E8-E9
Smad1	6.27492	1.40922	Cranial_motor_neurons	E8-E9
Smad5	4.17994	0.631493	Cranial_motor_neurons	E8-E9
Smap2	0.878075	0.764021	Cranial_motor_neurons	E8-E9
Smarca1	5.4469	1.29694	Cranial_motor_neurons	E8-E9
Smarca2	0.316732	1.00733	Cranial_motor_neurons	E8-E9
Smarca5	17.058	1.0282	Cranial_motor_neurons	E8-E9
Smarcad1	5.64742	1.49521	Cranial_motor_neurons	E8-E9
Smc3	8.5517	1.33322	Cranial_motor_neurons	E8-E9
Smchd1	10.9081	1.50466	Cranial_motor_neurons	E8-E9
Smim14	0.952037	1.20697	Cranial_motor_neurons	E8-E9
Smpd3	9.00783	2.10252	Cranial_motor_neurons	E8-E9
Sms	15.0162	0.895562	Cranial_motor_neurons	E8-E9
Smurf1	1.03579	1.29247	Cranial_motor_neurons	E8-E9
Smyd3	0.345479	2.15082	Cranial_motor_neurons	E8-E9
Snap25	1.7728	2.72121	Cranial_motor_neurons	E8-E9
Snap91	0.963259	3.07669	Cranial_motor_neurons	E8-E9
Snhg11	6.11557	4.4404	Cranial_motor_neurons	E8-E9
Snph	0.18422	1.73788	Cranial_motor_neurons	E8-E9
Snrpn	1.08858	2.57701	Cranial_motor_neurons	E8-E9
Sntg1	5.45355	2.82151	Cranial_motor_neurons	E8-E9
Snx13	0.982472	1.01683	Cranial_motor_neurons	E8-E9
Snx25	0.413093	1.13572	Cranial_motor_neurons	E8-E9
Snx27	1.17227	1.20897	Cranial_motor_neurons	E8-E9
Snx32	0.667058	0.775811	Cranial_motor_neurons	E8-E9
Snx4	6.49469	0.705352	Cranial_motor_neurons	E8-E9
Sobp	1.9133	2.72598	Cranial_motor_neurons	E8-E9
Sorbs1	1.09672	1.73615	Cranial_motor_neurons	E8-E9
Sorcs1	0.765136	2.42235	Cranial_motor_neurons	E8-E9
Sorcs3	0.502557	1.94402	Cranial_motor_neurons	E8-E9
Sorl1	0.762437	1.56843	Cranial_motor_neurons	E8-E9
Sp4	2.27834	0.855378	Cranial_motor_neurons	E8-E9
Spats2l	4.68794	1.00742	Cranial_motor_neurons	E8-E9
Sphkap	0.256166	1.39224	Cranial_motor_neurons	E8-E9
Spink10	2.55803	0.994647	Cranial_motor_neurons	E8-E9
Spire2	3.17706	0.643507	Cranial_motor_neurons	E8-E9
Spock1	4.33937	2.31415	Cranial_motor_neurons	E8-E9
Spock3	0.514309	3.27837	Cranial_motor_neurons	E8-E9
Sptan1	9.87318	3.05342	Cranial_motor_neurons	E8-E9
Sptbn1	0.911016	3.89905	Cranial_motor_neurons	E8-E9
Sptbn4	3.5088	1.4103	Cranial_motor_neurons	E8-E9
Sptlc1	6.92594	0.578762	Cranial_motor_neurons	E8-E9
Srcin1	0.738358	1.2825	Cranial_motor_neurons	E8-E9
Srek1	0.879322	2.41519	Cranial_motor_neurons	E8-E9
Srpk1	4.12114	1.2472	Cranial_motor_neurons	E8-E9
Srr	1.59075	0.811104	Cranial_motor_neurons	E8-E9
Srrm1	0.165881	2.2016	Cranial_motor_neurons	E8-E9
Srrm3	6.45833	2.49065	Cranial_motor_neurons	E8-E9
Srsf11	1.9911	2.41872	Cranial_motor_neurons	E8-E9
Srsf4	9.10648	0.609936	Cranial_motor_neurons	E8-E9
Ssbp2	6.7084	2.49202	Cranial_motor_neurons	E8-E9
Ssh2	2.88242	3.1764	Cranial_motor_neurons	E8-E9
Ssr1	3.34362	0.57342	Cranial_motor_neurons	E8-E9
Ssrp1	8.51916	0.627786	Cranial_motor_neurons	E8-E9
St6galnac5	2.33167	1.59919	Cranial_motor_neurons	E8-E9
St8sia4	1.21477	1.08609	Cranial_motor_neurons	E8-E9
Stac	0.144937	2.4867	Cranial_motor_neurons	E8-E9
Stard3nl	0.952333	0.582398	Cranial_motor_neurons	E8-E9
Stau2	0.782201	2.75645	Cranial_motor_neurons	E8-E9
Stim2	16.322	0.914235	Cranial_motor_neurons	E8-E9
Stk25	12.5522	0.551196	Cranial_motor_neurons	E8-E9
Stk3	3.44253	1.05755	Cranial_motor_neurons	E8-E9
Stk32a	0.528417	0.809211	Cranial_motor_neurons	E8-E9
Stk32b	5.59806	0.774938	Cranial_motor_neurons	E8-E9
Stmn1	4.47706	1.29677	Cranial_motor_neurons	E8-E9
Stmn2	2.48895	3.59055	Cranial_motor_neurons	E8-E9
Stmn3	1.02561	1.74112	Cranial_motor_neurons	E8-E9
Stmn4	0.715582	1.33373	Cranial_motor_neurons	E8-E9
Strbp	8.90742	3.10286	Cranial_motor_neurons	E8-E9
Strip1	7.11581	0.746134	Cranial_motor_neurons	E8-E9
Stx1a	0.654047	1.03777	Cranial_motor_neurons	E8-E9
Stx6	3.37112	0.884676	Cranial_motor_neurons	E8-E9
Stx7	0.996141	0.957221	Cranial_motor_neurons	E8-E9
Stxbp1	0.30422	2.12669	Cranial_motor_neurons	E8-E9
Sucla2	4.80399	0.620219	Cranial_motor_neurons	E8-E9
Sugt1	6.16002	0.539859	Cranial_motor_neurons	E8-E9
Supt20	1.9272	1.24443	Cranial_motor_neurons	E8-E9
Susd4	1.3245	1.25189	Cranial_motor_neurons	E8-E9
Sv2a	0.514748	0.973477	Cranial_motor_neurons	E8-E9
Sv2c	0.347954	2.61462	Cranial_motor_neurons	E8-E9
Svop	1.90994	1.48659	Cranial_motor_neurons	E8-E9
Sybu	0.212689	1.5603	Cranial_motor_neurons	E8-E9
Syn1	0.622704	1.73581	Cranial_motor_neurons	E8-E9
Syn2	0.211968	3.01433	Cranial_motor_neurons	E8-E9
Syn3	0.595671	2.89747	Cranial_motor_neurons	E8-E9
Syncrip	3.93058	1.66369	Cranial_motor_neurons	E8-E9
Syndig1	0.295298	1.20213	Cranial_motor_neurons	E8-E9
Syne1	0.456427	2.7607	Cranial_motor_neurons	E8-E9
Synj1	1.86402	2.06237	Cranial_motor_neurons	E8-E9
Synrg	6.74367	1.39188	Cranial_motor_neurons	E8-E9
Syp	1.30522	1.15301	Cranial_motor_neurons	E8-E9
Syt1	0.45582	5.37021	Cranial_motor_neurons	E8-E9
Syt14	1.6651	1.81544	Cranial_motor_neurons	E8-E9
Syt16	0.464496	2.09118	Cranial_motor_neurons	E8-E9
Syt17	0.237108	1.58585	Cranial_motor_neurons	E8-E9
Syt4	5.68526	1.32748	Cranial_motor_neurons	E8-E9
Syt9	0.18396	1.74338	Cranial_motor_neurons	E8-E9
Tanc2	1.26407	3.80627	Cranial_motor_neurons	E8-E9
Tango2	1.7958	0.991753	Cranial_motor_neurons	E8-E9
Tasp1	0.649429	1.2411	Cranial_motor_neurons	E8-E9
Tbc1d12	0.849558	1.4197	Cranial_motor_neurons	E8-E9
Tbc1d14	8.93718	0.608309	Cranial_motor_neurons	E8-E9
Tbc1d23	1.2644	0.995331	Cranial_motor_neurons	E8-E9
Tbc1d32	0.928856	0.675861	Cranial_motor_neurons	E8-E9
Tbck	1.38191	1.3641	Cranial_motor_neurons	E8-E9
Tbx3	0.528026	0.762313	Cranial_motor_neurons	E8-E9
Tcaf1	1.8134	2.5653	Cranial_motor_neurons	E8-E9
Tcf25	18.0997	1.66812	Cranial_motor_neurons	E8-E9
Tcp1	28.0413	0.670802	Cranial_motor_neurons	E8-E9
Tcte2	1.27356	1.33758	Cranial_motor_neurons	E8-E9
Tecpr1	25.6989	0.865	Cranial_motor_neurons	E8-E9
Tecr	8.93609	2.28027	Cranial_motor_neurons	E8-E9
Tenm2	1.20387	4.27849	Cranial_motor_neurons	E8-E9
Tenm4	2.14889	2.55836	Cranial_motor_neurons	E8-E9
Tet1	1.2521	0.772039	Cranial_motor_neurons	E8-E9
Tfrc	0.963392	0.903975	Cranial_motor_neurons	E8-E9
Tgs1	2.53634	0.949038	Cranial_motor_neurons	E8-E9
Thra	0.584644	1.54169	Cranial_motor_neurons	E8-E9
Thsd7a	7.99852	2.54258	Cranial_motor_neurons	E8-E9
Thsd7b	7.86602	2.12248	Cranial_motor_neurons	E8-E9
Tiam1	1.12948	0.815243	Cranial_motor_neurons	E8-E9
Tiam2	18.4382	0.793015	Cranial_motor_neurons	E8-E9
Timm44	0.697731	0.639693	Cranial_motor_neurons	E8-E9
Timm9	0.750174	0.626956	Cranial_motor_neurons	E8-E9
Tlk2	2.49759	1.47794	Cranial_motor_neurons	E8-E9
Tln2	0.566401	2.54546	Cranial_motor_neurons	E8-E9
Tmeff2	4.9012	3.95243	Cranial_motor_neurons	E8-E9
Tmem108	0.850937	2.53118	Cranial_motor_neurons	E8-E9
Tmem117	0.207182	1.68556	Cranial_motor_neurons	E8-E9
Tmem130	3.82223	0.928504	Cranial_motor_neurons	E8-E9
Tmem132b	0.382051	0.805577	Cranial_motor_neurons	E8-E9
Tmem132d	6.8184	1.16914	Cranial_motor_neurons	E8-E9
Tmem135	0.727926	1.51566	Cranial_motor_neurons	E8-E9
Tmem145	0.403472	1.18038	Cranial_motor_neurons	E8-E9
Tmem165	3.5063	0.653457	Cranial_motor_neurons	E8-E9
Tmem178b	0.574845	3.31032	Cranial_motor_neurons	E8-E9
Tmem200a	1.65434	1.39225	Cranial_motor_neurons	E8-E9
Tmem241	1.53955	0.696987	Cranial_motor_neurons	E8-E9
Tmem260	1.35298	0.650148	Cranial_motor_neurons	E8-E9
Tmod2	1.03489	1.84585	Cranial_motor_neurons	E8-E9
Tmtc1	0.560673	1.11713	Cranial_motor_neurons	E8-E9
Tmx4	0.760039	1.23864	Cranial_motor_neurons	E8-E9
Tnfrsf21	1.4826	0.778941	Cranial_motor_neurons	E8-E9
Tnik	0.821868	3.65728	Cranial_motor_neurons	E8-E9
Tnk2	0.393031	0.783463	Cranial_motor_neurons	E8-E9
Tnks	10.0192	2.04916	Cranial_motor_neurons	E8-E9
Tom1l2	0.0153112	1638.67	Cranial_motor_neurons	E8-E9
Top1	2.88188	2.18218	Cranial_motor_neurons	E8-E9
Tox	1.27022	1.92532	Cranial_motor_neurons	E8-E9
Tpm1	0.971159	0.969043	Cranial_motor_neurons	E8-E9
Tpp2	15.8152	1.24737	Cranial_motor_neurons	E8-E9
Tra2b	3.43049	1.07495	Cranial_motor_neurons	E8-E9
Trafd1	2.85863	0.575982	Cranial_motor_neurons	E8-E9
Trak1	5.99377	0.673545	Cranial_motor_neurons	E8-E9
Trappc11	6.82737	0.526706	Cranial_motor_neurons	E8-E9
Trappc9	1.69509	1.39486	Cranial_motor_neurons	E8-E9
Trhde	0.530298	0.875086	Cranial_motor_neurons	E8-E9
Trim2	0.988988	2.42644	Cranial_motor_neurons	E8-E9
Trim3	1.45804	0.923453	Cranial_motor_neurons	E8-E9
Trim67	6.00985	0.796237	Cranial_motor_neurons	E8-E9
Triobp	1.98123	0.588724	Cranial_motor_neurons	E8-E9
Trmt11	4.14436	0.820286	Cranial_motor_neurons	E8-E9
Trpm3	3.91335	2.00343	Cranial_motor_neurons	E8-E9
Trps1	0.723059	2.20132	Cranial_motor_neurons	E8-E9
Tsc22d1	7.34039	2.56932	Cranial_motor_neurons	E8-E9
Tspan13	1.32422	1.14022	Cranial_motor_neurons	E8-E9
Tspan17	0.564643	0.707676	Cranial_motor_neurons	E8-E9
Tspan18	0.143913	1.90993	Cranial_motor_neurons	E8-E9
Tspan7	0.527154	1.53781	Cranial_motor_neurons	E8-E9
Ttbk1	1.16698	0.948891	Cranial_motor_neurons	E8-E9
Ttc17	1.76178	1.30304	Cranial_motor_neurons	E8-E9
Ttc19	0.827861	0.980498	Cranial_motor_neurons	E8-E9
Ttc21b	0.746289	0.761806	Cranial_motor_neurons	E8-E9
Ttc3	17.5407	4.48183	Cranial_motor_neurons	E8-E9
Tub	0.486315	1.07971	Cranial_motor_neurons	E8-E9
Tuba1a	1.5037	2.59485	Cranial_motor_neurons	E8-E9
Tubb2a	5.08164	1.14425	Cranial_motor_neurons	E8-E9
Tubb2b	1.31995	1.44404	Cranial_motor_neurons	E8-E9
Tubb4a	1.67473	0.712591	Cranial_motor_neurons	E8-E9
Tvp23a	1.2147	0.608864	Cranial_motor_neurons	E8-E9
Txndc16	0.708537	0.693672	Cranial_motor_neurons	E8-E9
Uba5	8.75902	0.818306	Cranial_motor_neurons	E8-E9
Uba6	1.41718	1.3673	Cranial_motor_neurons	E8-E9
Ubash3b	1.85104	1.24476	Cranial_motor_neurons	E8-E9
Ube2e2	1.59176	2.801	Cranial_motor_neurons	E8-E9
Ube2h	0.732666	1.79985	Cranial_motor_neurons	E8-E9
Ube2o	0.957016	0.916097	Cranial_motor_neurons	E8-E9
Ube2ql1	1.14096	0.731935	Cranial_motor_neurons	E8-E9
Ubr1	12.3831	1.75369	Cranial_motor_neurons	E8-E9
Ubxn4	11.1583	1.68728	Cranial_motor_neurons	E8-E9
Uchl1	0.96616	1.91546	Cranial_motor_neurons	E8-E9
Uchl3	1.19873	1.10312	Cranial_motor_neurons	E8-E9
Ufl1	1.61701	0.808948	Cranial_motor_neurons	E8-E9
Ugcg	8.5242	0.642794	Cranial_motor_neurons	E8-E9
Umad1	1.43579	1.65967	Cranial_motor_neurons	E8-E9
Unc13a	0.607841	1.38617	Cranial_motor_neurons	E8-E9
Unc13b	1.53979	2.58559	Cranial_motor_neurons	E8-E9
Unc13c	0.609855	1.23431	Cranial_motor_neurons	E8-E9
Unc5c	1.42237	3.87673	Cranial_motor_neurons	E8-E9
Unc5d	0.507821	2.70144	Cranial_motor_neurons	E8-E9
Unc79	1.80704	3.30405	Cranial_motor_neurons	E8-E9
Unc80	0.222361	2.30736	Cranial_motor_neurons	E8-E9
Upp2	0.614562	1.3989	Cranial_motor_neurons	E8-E9
Usp13	0.538844	0.817046	Cranial_motor_neurons	E8-E9
Usp22	2.12672	1.58765	Cranial_motor_neurons	E8-E9
Usp25	1.61349	0.959332	Cranial_motor_neurons	E8-E9
Usp29	5.56186	2.59306	Cranial_motor_neurons	E8-E9
Usp32	2.36672	2.0463	Cranial_motor_neurons	E8-E9
Usp4	3.67535	0.828666	Cranial_motor_neurons	E8-E9
Usp47	5.37336	1.89129	Cranial_motor_neurons	E8-E9
Usp48	24.688	1.51872	Cranial_motor_neurons	E8-E9
Usp8	1.69464	0.85222	Cranial_motor_neurons	E8-E9
Uspl1	3.05657	0.546642	Cranial_motor_neurons	E8-E9
Utp20	0.667393	0.624647	Cranial_motor_neurons	E8-E9
Uvrag	0.562189	1.01095	Cranial_motor_neurons	E8-E9
Vamp4	0.846177	0.660109	Cranial_motor_neurons	E8-E9
Vbp1	1.34692	0.703487	Cranial_motor_neurons	E8-E9
Vcl	31.8108	0.689623	Cranial_motor_neurons	E8-E9
Vcp	10.562	1.26081	Cranial_motor_neurons	E8-E9
Vezt	1.34457	2.49866	Cranial_motor_neurons	E8-E9
Vkorc1l1	2.20451	0.965925	Cranial_motor_neurons	E8-E9
Vldlr	1.8662	0.63041	Cranial_motor_neurons	E8-E9
Vopp1	1.95953	1.01644	Cranial_motor_neurons	E8-E9
Vps13d	0.902045	1.83751	Cranial_motor_neurons	E8-E9
Vps37d	0.958594	0.639482	Cranial_motor_neurons	E8-E9
Vps45	1.77054	0.781422	Cranial_motor_neurons	E8-E9
Vps54	25.3394	1.33657	Cranial_motor_neurons	E8-E9
Vps9d1	23.1778	0.760631	Cranial_motor_neurons	E8-E9
Vstm2l	0.480563	0.750306	Cranial_motor_neurons	E8-E9
Vta1	25.2837	0.731979	Cranial_motor_neurons	E8-E9
Vwa5b2	0.300589	1.67991	Cranial_motor_neurons	E8-E9
Vwc2l	5.11384	1.30294	Cranial_motor_neurons	E8-E9
Wasf1	15.6896	1.00592	Cranial_motor_neurons	E8-E9
Wdr17	0.653595	0.637928	Cranial_motor_neurons	E8-E9
Wdr44	0.995763	0.779625	Cranial_motor_neurons	E8-E9
Wdr47	11.8944	1.36927	Cranial_motor_neurons	E8-E9
Wnk2	1.29863	1.98521	Cranial_motor_neurons	E8-E9
Wnk3	1.39936	0.884967	Cranial_motor_neurons	E8-E9
Wrn	1.25856	0.634371	Cranial_motor_neurons	E8-E9
Wwc2	0.178445	2.19456	Cranial_motor_neurons	E8-E9
Wwp2	5.48304	0.80866	Cranial_motor_neurons	E8-E9
Xkr4	1.15321	4.52817	Cranial_motor_neurons	E8-E9
Xpo1	4.42504	1.90628	Cranial_motor_neurons	E8-E9
Xpo4	5.36474	0.858989	Cranial_motor_neurons	E8-E9
Xpo6	2.08976	1.29526	Cranial_motor_neurons	E8-E9
Xpr1	1.54238	2.26444	Cranial_motor_neurons	E8-E9
Xylt1	0.169795	2.71085	Cranial_motor_neurons	E8-E9
Yme1l1	12.0911	1.43465	Cranial_motor_neurons	E8-E9
Ythdc2	1.32728	1.00523	Cranial_motor_neurons	E8-E9
Zbtb11	1.09659	0.65978	Cranial_motor_neurons	E8-E9
Zbtb20	2.35664	3.60523	Cranial_motor_neurons	E8-E9
Zbtb38	3.48666	0.861256	Cranial_motor_neurons	E8-E9
Zbtb46	3.67518	0.849132	Cranial_motor_neurons	E8-E9
Zbtb7c	0.280851	1.95483	Cranial_motor_neurons	E8-E9
Zc2hc1a	1.60794	1.70896	Cranial_motor_neurons	E8-E9
Zc3h7a	2.49995	1.80166	Cranial_motor_neurons	E8-E9
Zcchc12	0.283367	0.894404	Cranial_motor_neurons	E8-E9
Zcchc18	0.40408	1.6122	Cranial_motor_neurons	E8-E9
Zcchc7	1.88094	2.7011	Cranial_motor_neurons	E8-E9
Zdhhc14	0.564463	1.88639	Cranial_motor_neurons	E8-E9
Zdhhc17	7.61913	1.40086	Cranial_motor_neurons	E8-E9
Zdhhc9	1.60648	0.655699	Cranial_motor_neurons	E8-E9
Zer1	0.814261	0.87595	Cranial_motor_neurons	E8-E9
Zfhx4	8.26006	2.37869	Cranial_motor_neurons	E8-E9
Zfp131	14.3956	0.758796	Cranial_motor_neurons	E8-E9
Zfp148	3.22481	1.88743	Cranial_motor_neurons	E8-E9
Zfp236	1.07457	0.840799	Cranial_motor_neurons	E8-E9
Zfp26	3.85508	0.527777	Cranial_motor_neurons	E8-E9
Zfp266	2.3273	1.22231	Cranial_motor_neurons	E8-E9
Zfp329	10.3211	0.652955	Cranial_motor_neurons	E8-E9
Zfp518a	4.6058	0.515168	Cranial_motor_neurons	E8-E9
Zfp536	1.71073	1.73412	Cranial_motor_neurons	E8-E9
Zfp57	1.31303	0.969365	Cranial_motor_neurons	E8-E9
Zfp704	0.440479	2.34273	Cranial_motor_neurons	E8-E9
Zfp711	1.95941	1.07763	Cranial_motor_neurons	E8-E9
Zfp788	1.12046	0.631663	Cranial_motor_neurons	E8-E9
Zfp804a	0.495858	3.77083	Cranial_motor_neurons	E8-E9
Zfp804b	6.31025	1.62509	Cranial_motor_neurons	E8-E9
Zfp846	0.963754	0.691459	Cranial_motor_neurons	E8-E9
Zfp946	1.67557	0.545473	Cranial_motor_neurons	E8-E9
Zfp948	0.96416	0.927807	Cranial_motor_neurons	E8-E9
Zfr2	0.411429	0.782984	Cranial_motor_neurons	E8-E9
Zfx	3.66101	0.736948	Cranial_motor_neurons	E8-E9
Zfyve16	1.08513	0.808595	Cranial_motor_neurons	E8-E9
Zfyve28	0.490216	0.702109	Cranial_motor_neurons	E8-E9
Zhx3	0.997798	0.905337	Cranial_motor_neurons	E8-E9
Zkscan2	0.476835	0.881793	Cranial_motor_neurons	E8-E9
Zmat1	0.458925	0.727109	Cranial_motor_neurons	E8-E9
Zmym3	0.375845	1.16536	Cranial_motor_neurons	E8-E9
Zmym6	1.38278	0.942735	Cranial_motor_neurons	E8-E9
Zmynd11	0.409407	2.85214	Cranial_motor_neurons	E8-E9
Znrf1	12.0592	1.96602	Cranial_motor_neurons	E8-E9
Zranb1	6.15291	1.31456	Cranial_motor_neurons	E8-E9
Zranb2	0.176852	1.91913	Cranial_motor_neurons	E8-E9
Zscan21	10.2057	0.548265	Cranial_motor_neurons	E8-E9
Zwint	0.36971	1.79166	Cranial_motor_neurons	E8-E9
Zyg11b	24.8489	1.34787	Cranial_motor_neurons	E8-E9
Zzef1	1.61425	1.85874	Cranial_motor_neurons	E8-E9
2700049A03Rik	1.19914	1.30139	Diencephalon	E8-E9
Abat	0.372231	1.38702	Diencephalon	E8-E9
Abca1	0.152636	2.2733e+06	Diencephalon	E8-E9
Abcc5	6.06624	1.12701	Diencephalon	E8-E9
Acadsb	0.162886	1.63654	Diencephalon	E8-E9
Adam22	13.7376	0.810215	Diencephalon	E8-E9
Adgrb3	1.1314	5.46906	Diencephalon	E8-E9
Adgrl3	0.960116	5.04666	Diencephalon	E8-E9
Adgrv1	1.28614	6.02327	Diencephalon	E8-E9
Afap1	0.153441	2.28463e+06	Diencephalon	E8-E9
Afdn	3.78738	2.3173	Diencephalon	E8-E9
Aff2	1.21931	1.21675	Diencephalon	E8-E9
Aff4	4.17418	1.68817	Diencephalon	E8-E9
Agbl1	0.126048	695477	Diencephalon	E8-E9
Agbl4	0.894437	1.94297	Diencephalon	E8-E9
Agfg1	3.55238	1.02723	Diencephalon	E8-E9
Agtpbp1	18.4467	0.836827	Diencephalon	E8-E9
Ahctf1	0.976745	1.19284	Diencephalon	E8-E9
Ahsa2	5.58877	0.623001	Diencephalon	E8-E9
Akap11	3.9279	0.918847	Diencephalon	E8-E9
Akap6	0.976382	1.88628	Diencephalon	E8-E9
Akt3	1.14813	3.79156	Diencephalon	E8-E9
Alkbh8	4.04487	0.813041	Diencephalon	E8-E9
Amn1	2.09947	1.05456	Diencephalon	E8-E9
Angpt1	0.0939213	3.83323	Diencephalon	E8-E9
Ankrd12	0.0782616	707072	Diencephalon	E8-E9
[truncated: 52,213 more rows]

## Sheet: Fig.3B
gene_name	kinetic_label	cell_type	timepoint_group
Abat	switcher	Anterior_floor_plate	E8-E9
Abca5	switcher	Anterior_floor_plate	E8-E9
Abr	decelerator	Anterior_floor_plate	E8-E9
Acyp2	decelerator	Anterior_floor_plate	E8-E9
Adamts17	decelerator	Anterior_floor_plate	E8-E9
Adcyap1r1	switcher	Anterior_floor_plate	E8-E9
Afap1	switcher	Anterior_floor_plate	E8-E9
Aff2	decelerator	Anterior_floor_plate	E8-E9
Agfg1	decelerator	Anterior_floor_plate	E8-E9
Aig1	decelerator	Anterior_floor_plate	E8-E9
Alkbh8	decelerator	Anterior_floor_plate	E8-E9
Ap3s1	decelerator	Anterior_floor_plate	E8-E9
Aplp1	decelerator	Anterior_floor_plate	E8-E9
Arhgap32	decelerator	Anterior_floor_plate	E8-E9
Arhgef4	switcher	Anterior_floor_plate	E8-E9
Arhgef40	accelerator	Anterior_floor_plate	E8-E9
Arid4a	decelerator	Anterior_floor_plate	E8-E9
Arl4a	decelerator	Anterior_floor_plate	E8-E9
Atp2b4	switcher	Anterior_floor_plate	E8-E9
Atr	decelerator	Anterior_floor_plate	E8-E9
Bcl11a	switcher	Anterior_floor_plate	E8-E9
Btbd1	decelerator	Anterior_floor_plate	E8-E9
Cacna1g	decelerator	Anterior_floor_plate	E8-E9
Cacna2d1	switcher	Anterior_floor_plate	E8-E9
Cacng4	decelerator	Anterior_floor_plate	E8-E9
Cadm3	accelerator	Anterior_floor_plate	E8-E9
Camk2g	decelerator	Anterior_floor_plate	E8-E9
Cap2	decelerator	Anterior_floor_plate	E8-E9
Ccdc30	switcher	Anterior_floor_plate	E8-E9
Ccdc47	decelerator	Anterior_floor_plate	E8-E9
Ccser1	switcher	Anterior_floor_plate	E8-E9
Cdh8	switcher	Anterior_floor_plate	E8-E9
Cdon	decelerator	Anterior_floor_plate	E8-E9
Cenpv	decelerator	Anterior_floor_plate	E8-E9
Cfap44	switcher	Anterior_floor_plate	E8-E9
Cfap69	accelerator	Anterior_floor_plate	E8-E9
Cfap74	accelerator	Anterior_floor_plate	E8-E9
Ckb	switcher	Anterior_floor_plate	E8-E9
Clstn2	switcher	Anterior_floor_plate	E8-E9
Cnbp	decelerator	Anterior_floor_plate	E8-E9
Cnn3	decelerator	Anterior_floor_plate	E8-E9
Cnpy1	switcher	Anterior_floor_plate	E8-E9
Cntnap4	switcher	Anterior_floor_plate	E8-E9
Col5a2	switcher	Anterior_floor_plate	E8-E9
Cops2	decelerator	Anterior_floor_plate	E8-E9
Corin	switcher	Anterior_floor_plate	E8-E9
Cpeb4	accelerator	Anterior_floor_plate	E8-E9
Crebrf	accelerator	Anterior_floor_plate	E8-E9
Crem	decelerator	Anterior_floor_plate	E8-E9
Crtc3	decelerator	Anterior_floor_plate	E8-E9
Ctnnd2	decelerator	Anterior_floor_plate	E8-E9
Cux2	switcher	Anterior_floor_plate	E8-E9
Cyth1	accelerator	Anterior_floor_plate	E8-E9
D430041D05Rik	decelerator	Anterior_floor_plate	E8-E9
Daam1	decelerator	Anterior_floor_plate	E8-E9
Dchs2	switcher	Anterior_floor_plate	E8-E9
Dclk1	decelerator	Anterior_floor_plate	E8-E9
Dcp1b	decelerator	Anterior_floor_plate	E8-E9
Dgkb	accelerator	Anterior_floor_plate	E8-E9
Dgki	decelerator	Anterior_floor_plate	E8-E9
Dlg2	switcher	Anterior_floor_plate	E8-E9
Dlg3	decelerator	Anterior_floor_plate	E8-E9
Dlgap1	decelerator	Anterior_floor_plate	E8-E9
Dnah9	switcher	Anterior_floor_plate	E8-E9
Dock3	decelerator	Anterior_floor_plate	E8-E9
Drp2	decelerator	Anterior_floor_plate	E8-E9
Dtna	decelerator	Anterior_floor_plate	E8-E9
Dync1i2	decelerator	Anterior_floor_plate	E8-E9
Eea1	decelerator	Anterior_floor_plate	E8-E9
Eif2ak4	decelerator	Anterior_floor_plate	E8-E9
Enc1	switcher	Anterior_floor_plate	E8-E9
Epb41l2	decelerator	Anterior_floor_plate	E8-E9
Ercc6l2	decelerator	Anterior_floor_plate	E8-E9
Etfa	decelerator	Anterior_floor_plate	E8-E9
Etfdh	accelerator	Anterior_floor_plate	E8-E9
Fam117b	decelerator	Anterior_floor_plate	E8-E9
Fam120b	decelerator	Anterior_floor_plate	E8-E9
Fbxo38	decelerator	Anterior_floor_plate	E8-E9
Flnb	decelerator	Anterior_floor_plate	E8-E9
Fry	switcher	Anterior_floor_plate	E8-E9
G2e3	decelerator	Anterior_floor_plate	E8-E9
Glrx3	decelerator	Anterior_floor_plate	E8-E9
Gm973	switcher	Anterior_floor_plate	E8-E9
Gpbp1l1	decelerator	Anterior_floor_plate	E8-E9
Gpm6a	decelerator	Anterior_floor_plate	E8-E9
Gpsm2	decelerator	Anterior_floor_plate	E8-E9
Grid1	decelerator	Anterior_floor_plate	E8-E9
Grm7	switcher	Anterior_floor_plate	E8-E9
Hbb-bs	switcher	Anterior_floor_plate	E8-E9
Hbp1	decelerator	Anterior_floor_plate	E8-E9
Hectd2	decelerator	Anterior_floor_plate	E8-E9
Hsph1	decelerator	Anterior_floor_plate	E8-E9
Inpp4b	decelerator	Anterior_floor_plate	E8-E9
Insr	decelerator	Anterior_floor_plate	E8-E9
Ipo8	decelerator	Anterior_floor_plate	E8-E9
Itm2c	decelerator	Anterior_floor_plate	E8-E9
Jam2	switcher	Anterior_floor_plate	E8-E9
Jmy	decelerator	Anterior_floor_plate	E8-E9
Kcnb2	decelerator	Anterior_floor_plate	E8-E9
Kcnd2	switcher	Anterior_floor_plate	E8-E9
Kcnip4	accelerator	Anterior_floor_plate	E8-E9
Kcnn3	accelerator	Anterior_floor_plate	E8-E9
Kcnq5	switcher	Anterior_floor_plate	E8-E9
Kif5c	decelerator	Anterior_floor_plate	E8-E9
Klhl24	decelerator	Anterior_floor_plate	E8-E9
Lmbrd1	decelerator	Anterior_floor_plate	E8-E9
Lrig1	decelerator	Anterior_floor_plate	E8-E9
Lrrc49	decelerator	Anterior_floor_plate	E8-E9
Lrrc4b	decelerator	Anterior_floor_plate	E8-E9
Lrrn1	switcher	Anterior_floor_plate	E8-E9
Ltn1	decelerator	Anterior_floor_plate	E8-E9
Mboat1	switcher	Anterior_floor_plate	E8-E9
Mcu	decelerator	Anterior_floor_plate	E8-E9
Mdga1	switcher	Anterior_floor_plate	E8-E9
Megf11	switcher	Anterior_floor_plate	E8-E9
Mettl16	decelerator	Anterior_floor_plate	E8-E9
Mfng	switcher	Anterior_floor_plate	E8-E9
Micu3	decelerator	Anterior_floor_plate	E8-E9
Mipol1	decelerator	Anterior_floor_plate	E8-E9
Mms19	decelerator	Anterior_floor_plate	E8-E9
Mob1b	decelerator	Anterior_floor_plate	E8-E9
Mok	accelerator	Anterior_floor_plate	E8-E9
Mpped2	decelerator	Anterior_floor_plate	E8-E9
mt-Nd5	decelerator	Anterior_floor_plate	E8-E9
Mtpn	decelerator	Anterior_floor_plate	E8-E9
Myo6	decelerator	Anterior_floor_plate	E8-E9
Myt1	switcher	Anterior_floor_plate	E8-E9
Naca	decelerator	Anterior_floor_plate	E8-E9
Nkain3	decelerator	Anterior_floor_plate	E8-E9
Nol4	switcher	Anterior_floor_plate	E8-E9
Nr2f1	switcher	Anterior_floor_plate	E8-E9
Nrbp2	decelerator	Anterior_floor_plate	E8-E9
Nrxn2	accelerator	Anterior_floor_plate	E8-E9
Nsg2	accelerator	Anterior_floor_plate	E8-E9
Nt5c2	decelerator	Anterior_floor_plate	E8-E9
Ntrk2	switcher	Anterior_floor_plate	E8-E9
Orc3	decelerator	Anterior_floor_plate	E8-E9
Oxr1	decelerator	Anterior_floor_plate	E8-E9
Parn	decelerator	Anterior_floor_plate	E8-E9
Pcdh9	switcher	Anterior_floor_plate	E8-E9
Pcnp	decelerator	Anterior_floor_plate	E8-E9
Pde1a	decelerator	Anterior_floor_plate	E8-E9
Pde1c	decelerator	Anterior_floor_plate	E8-E9
Pdpn	switcher	Anterior_floor_plate	E8-E9
Pdzrn4	decelerator	Anterior_floor_plate	E8-E9
Pex3	decelerator	Anterior_floor_plate	E8-E9
Phactr1	decelerator	Anterior_floor_plate	E8-E9
Phc3	decelerator	Anterior_floor_plate	E8-E9
Phtf1	decelerator	Anterior_floor_plate	E8-E9
Pign	decelerator	Anterior_floor_plate	E8-E9
Pik3c2b	decelerator	Anterior_floor_plate	E8-E9
Plagl1	switcher	Anterior_floor_plate	E8-E9
Pld1	switcher	Anterior_floor_plate	E8-E9
Plxna4	switcher	Anterior_floor_plate	E8-E9
Pmepa1	switcher	Anterior_floor_plate	E8-E9
Pot1a	decelerator	Anterior_floor_plate	E8-E9
Pou3f2	decelerator	Anterior_floor_plate	E8-E9
Ppfia2	switcher	Anterior_floor_plate	E8-E9
Pphln1	decelerator	Anterior_floor_plate	E8-E9
Ppp2r2b	decelerator	Anterior_floor_plate	E8-E9
Ppp6c	decelerator	Anterior_floor_plate	E8-E9
Ppt1	decelerator	Anterior_floor_plate	E8-E9
Prkdc	decelerator	Anterior_floor_plate	E8-E9
Prmt3	decelerator	Anterior_floor_plate	E8-E9
Ptprm	decelerator	Anterior_floor_plate	E8-E9
Ptpro	switcher	Anterior_floor_plate	E8-E9
Pygb	decelerator	Anterior_floor_plate	E8-E9
Rab1a	decelerator	Anterior_floor_plate	E8-E9
Rars2	decelerator	Anterior_floor_plate	E8-E9
Rbbp7	decelerator	Anterior_floor_plate	E8-E9
Rbms3	decelerator	Anterior_floor_plate	E8-E9
Rbpj	decelerator	Anterior_floor_plate	E8-E9
Rfx2	accelerator	Anterior_floor_plate	E8-E9
Rgl1	decelerator	Anterior_floor_plate	E8-E9
Rhbdl3	switcher	Anterior_floor_plate	E8-E9
Rhoq	decelerator	Anterior_floor_plate	E8-E9
Ric3	decelerator	Anterior_floor_plate	E8-E9
Rnf13	decelerator	Anterior_floor_plate	E8-E9
Rnf150	switcher	Anterior_floor_plate	E8-E9
Rnf169	decelerator	Anterior_floor_plate	E8-E9
Rps6ka5	decelerator	Anterior_floor_plate	E8-E9
Rtn1	switcher	Anterior_floor_plate	E8-E9
S100pbp	decelerator	Anterior_floor_plate	E8-E9
Serpine2	accelerator	Anterior_floor_plate	E8-E9
Sfmbt2	switcher	Anterior_floor_plate	E8-E9
Sh3glb2	accelerator	Anterior_floor_plate	E8-E9
Sirt1	decelerator	Anterior_floor_plate	E8-E9
Slc16a2	switcher	Anterior_floor_plate	E8-E9
Slc1a3	switcher	Anterior_floor_plate	E8-E9
Slc27a1	accelerator	Anterior_floor_plate	E8-E9
Slc2a13	decelerator	Anterior_floor_plate	E8-E9
Sorbs1	accelerator	Anterior_floor_plate	E8-E9
Sox4	decelerator	Anterior_floor_plate	E8-E9
Sox9	switcher	Anterior_floor_plate	E8-E9
Sparcl1	switcher	Anterior_floor_plate	E8-E9
Srcin1	switcher	Anterior_floor_plate	E8-E9
Stk4	decelerator	Anterior_floor_plate	E8-E9
Strada	decelerator	Anterior_floor_plate	E8-E9
Stx6	decelerator	Anterior_floor_plate	E8-E9
Sumo1	decelerator	Anterior_floor_plate	E8-E9
Svil	decelerator	Anterior_floor_plate	E8-E9
Sybu	switcher	Anterior_floor_plate	E8-E9
Syn2	switcher	Anterior_floor_plate	E8-E9
Tacr1	decelerator	Anterior_floor_plate	E8-E9
Taok1	decelerator	Anterior_floor_plate	E8-E9
Tax1bp1	decelerator	Anterior_floor_plate	E8-E9
Tbc1d23	decelerator	Anterior_floor_plate	E8-E9
Tceal3	accelerator	Anterior_floor_plate	E8-E9
Tet1	decelerator	Anterior_floor_plate	E8-E9
Tfdp2	decelerator	Anterior_floor_plate	E8-E9
Thtpa	switcher	Anterior_floor_plate	E8-E9
Timm44	decelerator	Anterior_floor_plate	E8-E9
Tln1	decelerator	Anterior_floor_plate	E8-E9
Tmem163	switcher	Anterior_floor_plate	E8-E9
Tmtc4	decelerator	Anterior_floor_plate	E8-E9
Tnk2	decelerator	Anterior_floor_plate	E8-E9
Tor1aip1	decelerator	Anterior_floor_plate	E8-E9
Tor1aip2	decelerator	Anterior_floor_plate	E8-E9
Tra2b	decelerator	Anterior_floor_plate	E8-E9
Trim2	decelerator	Anterior_floor_plate	E8-E9
Trip4	decelerator	Anterior_floor_plate	E8-E9
Trpm3	decelerator	Anterior_floor_plate	E8-E9
Tspan11	switcher	Anterior_floor_plate	E8-E9
Ttc17	decelerator	Anterior_floor_plate	E8-E9
Ttc8	decelerator	Anterior_floor_plate	E8-E9
Tulp3	decelerator	Anterior_floor_plate	E8-E9
Txndc12	decelerator	Anterior_floor_plate	E8-E9
Ubash3b	decelerator	Anterior_floor_plate	E8-E9
Ube2w	decelerator	Anterior_floor_plate	E8-E9
Ufl1	decelerator	Anterior_floor_plate	E8-E9
Unc5d	switcher	Anterior_floor_plate	E8-E9
Usp8	decelerator	Anterior_floor_plate	E8-E9
Vezt	decelerator	Anterior_floor_plate	E8-E9
Wasf2	decelerator	Anterior_floor_plate	E8-E9
Wdr19	decelerator	Anterior_floor_plate	E8-E9
Wdr41	accelerator	Anterior_floor_plate	E8-E9
Wipi2	decelerator	Anterior_floor_plate	E8-E9
Wnt7b	switcher	Anterior_floor_plate	E8-E9
Xpr1	decelerator	Anterior_floor_plate	E8-E9
Zc2hc1a	decelerator	Anterior_floor_plate	E8-E9
Zfp260	decelerator	Anterior_floor_plate	E8-E9
Zfp804b	switcher	Anterior_floor_plate	E8-E9
2700049A03Rik	decelerator	Anterior_roof_plate	E8-E9
4930503L19Rik	decelerator	Anterior_roof_plate	E8-E9
Abca5	decelerator	Anterior_roof_plate	E8-E9
Acbd5	decelerator	Anterior_roof_plate	E8-E9
Aco2	decelerator	Anterior_roof_plate	E8-E9
Adamts1	switcher	Anterior_roof_plate	E8-E9
Adcy8	switcher	Anterior_roof_plate	E8-E9
Afap1l2	switcher	Anterior_roof_plate	E8-E9
Anks1b	decelerator	Anterior_roof_plate	E8-E9
Arhgap31	accelerator	Anterior_roof_plate	E8-E9
Arhgef4	switcher	Anterior_roof_plate	E8-E9
Arhgef9	decelerator	Anterior_roof_plate	E8-E9
Arnt2	decelerator	Anterior_roof_plate	E8-E9
Atad1	decelerator	Anterior_roof_plate	E8-E9
Atl2	decelerator	Anterior_roof_plate	E8-E9
Atp2b4	decelerator	Anterior_roof_plate	E8-E9
Atp6v1a	decelerator	Anterior_roof_plate	E8-E9
Atp7a	decelerator	Anterior_roof_plate	E8-E9
Atxn1	decelerator	Anterior_roof_plate	E8-E9
Bcl11a	switcher	Anterior_roof_plate	E8-E9
Bcl2l1	decelerator	Anterior_roof_plate	E8-E9
Blmh	decelerator	Anterior_roof_plate	E8-E9
Brd9	decelerator	Anterior_roof_plate	E8-E9
Btbd10	decelerator	Anterior_roof_plate	E8-E9
Cab39l	decelerator	Anterior_roof_plate	E8-E9
Cacna1e	decelerator	Anterior_roof_plate	E8-E9
Cacna2d1	switcher	Anterior_roof_plate	E8-E9
Cadps2	switcher	Anterior_roof_plate	E8-E9
Camk2a	decelerator	Anterior_roof_plate	E8-E9
Cbx3	decelerator	Anterior_roof_plate	E8-E9
Ccdc141	switcher	Anterior_roof_plate	E8-E9
Ccdc148	switcher	Anterior_roof_plate	E8-E9
Ccdc191	decelerator	Anterior_roof_plate	E8-E9
Ccdc30	switcher	Anterior_roof_plate	E8-E9
Ccdc66	decelerator	Anterior_roof_plate	E8-E9
Cd81	decelerator	Anterior_roof_plate	E8-E9
Cdh18	decelerator	Anterior_roof_plate	E8-E9
Cenpj	decelerator	Anterior_roof_plate	E8-E9
Cers4	decelerator	Anterior_roof_plate	E8-E9
Cfap69	switcher	Anterior_roof_plate	E8-E9
Clspn	decelerator	Anterior_roof_plate	E8-E9
Cnbp	decelerator	Anterior_roof_plate	E8-E9
Cntnap4	switcher	Anterior_roof_plate	E8-E9
Cops2	decelerator	Anterior_roof_plate	E8-E9
Ctnnbl1	decelerator	Anterior_roof_plate	E8-E9
Cux2	switcher	Anterior_roof_plate	E8-E9
Cyp20a1	decelerator	Anterior_roof_plate	E8-E9
Cyp39a1	accelerator	Anterior_roof_plate	E8-E9
Cyp7b1	decelerator	Anterior_roof_plate	E8-E9
Daam1	decelerator	Anterior_roof_plate	E8-E9
Dcaf7	decelerator	Anterior_roof_plate	E8-E9
Dcp2	decelerator	Anterior_roof_plate	E8-E9
Ddhd1	decelerator	Anterior_roof_plate	E8-E9
Ddhd2	decelerator	Anterior_roof_plate	E8-E9
Dlg2	decelerator	Anterior_roof_plate	E8-E9
Ednrb	decelerator	Anterior_roof_plate	E8-E9
Ephb1	decelerator	Anterior_roof_plate	E8-E9
Ercc6	decelerator	Anterior_roof_plate	E8-E9
Eri2	decelerator	Anterior_roof_plate	E8-E9
Fam20b	decelerator	Anterior_roof_plate	E8-E9
Fam219a	decelerator	Anterior_roof_plate	E8-E9
Fam91a1	decelerator	Anterior_roof_plate	E8-E9
Fbxo38	decelerator	Anterior_roof_plate	E8-E9
Fgf12	switcher	Anterior_roof_plate	E8-E9
Frmpd4	switcher	Anterior_roof_plate	E8-E9
Gabrb1	switcher	Anterior_roof_plate	E8-E9
Gas2l3	decelerator	Anterior_roof_plate	E8-E9
Gm973	switcher	Anterior_roof_plate	E8-E9
Gpm6a	switcher	Anterior_roof_plate	E8-E9
Gpm6b	switcher	Anterior_roof_plate	E8-E9
Gria1	switcher	Anterior_roof_plate	E8-E9
Grid2	decelerator	Anterior_roof_plate	E8-E9
Grm8	decelerator	Anterior_roof_plate	E8-E9
Gtf2h1	decelerator	Anterior_roof_plate	E8-E9
Hbb-bs	switcher	Anterior_roof_plate	E8-E9
Hpgds	switcher	Anterior_roof_plate	E8-E9
Htra1	switcher	Anterior_roof_plate	E8-E9
Idh3b	decelerator	Anterior_roof_plate	E8-E9
Ift88	decelerator	Anterior_roof_plate	E8-E9
Il1rap	switcher	Anterior_roof_plate	E8-E9
Il1rapl1	switcher	Anterior_roof_plate	E8-E9
Immp1l	decelerator	Anterior_roof_plate	E8-E9
Ints9	decelerator	Anterior_roof_plate	E8-E9
Iqsec2	switcher	Anterior_roof_plate	E8-E9
Jak1	decelerator	Anterior_roof_plate	E8-E9
Kcnc2	switcher	Anterior_roof_plate	E8-E9
Kcnip4	switcher	Anterior_roof_plate	E8-E9
Kcnk2	switcher	Anterior_roof_plate	E8-E9
Kcnn3	switcher	Anterior_roof_plate	E8-E9
Kcnq5	switcher	Anterior_roof_plate	E8-E9
Kif11	decelerator	Anterior_roof_plate	E8-E9
Kif1a	decelerator	Anterior_roof_plate	E8-E9
Kirrel3	decelerator	Anterior_roof_plate	E8-E9
Klf7	decelerator	Anterior_roof_plate	E8-E9
Klhl7	decelerator	Anterior_roof_plate	E8-E9
Limch1	decelerator	Anterior_roof_plate	E8-E9
Lingo2	switcher	Anterior_roof_plate	E8-E9
Lrch1	decelerator	Anterior_roof_plate	E8-E9
Lrig1	decelerator	Anterior_roof_plate	E8-E9
Lrp8	decelerator	Anterior_roof_plate	E8-E9
Lrrc49	decelerator	Anterior_roof_plate	E8-E9
Lrriq1	switcher	Anterior_roof_plate	E8-E9
Ltn1	decelerator	Anterior_roof_plate	E8-E9
Ly6h	switcher	Anterior_roof_plate	E8-E9
Masp1	switcher	Anterior_roof_plate	E8-E9
Mastl	decelerator	Anterior_roof_plate	E8-E9
Mbnl3	decelerator	Anterior_roof_plate	E8-E9
Mdc1	decelerator	Anterior_roof_plate	E8-E9
Mdfic	switcher	Anterior_roof_plate	E8-E9
Mdga1	switcher	Anterior_roof_plate	E8-E9
Mdga2	decelerator	Anterior_roof_plate	E8-E9
Med1	decelerator	Anterior_roof_plate	E8-E9
Mrps6	decelerator	Anterior_roof_plate	E8-E9
Msi1	decelerator	Anterior_roof_plate	E8-E9
Msrb3	decelerator	Anterior_roof_plate	E8-E9
mt-Nd5	decelerator	Anterior_roof_plate	E8-E9
Naf1	decelerator	Anterior_roof_plate	E8-E9
Nalcn	switcher	Anterior_roof_plate	E8-E9
Ncam2	switcher	Anterior_roof_plate	E8-E9
Ncaph	decelerator	Anterior_roof_plate	E8-E9
Ncbp1	decelerator	Anterior_roof_plate	E8-E9
Ndc1	decelerator	Anterior_roof_plate	E8-E9
Nedd9	switcher	Anterior_roof_plate	E8-E9
Nfxl1	decelerator	Anterior_roof_plate	E8-E9
Nkain2	decelerator	Anterior_roof_plate	E8-E9
Nkd1	decelerator	Anterior_roof_plate	E8-E9
Nlgn1	switcher	Anterior_roof_plate	E8-E9
Nmd3	decelerator	Anterior_roof_plate	E8-E9
Nono	decelerator	Anterior_roof_plate	E8-E9
Nploc4	decelerator	Anterior_roof_plate	E8-E9
Npr3	switcher	Anterior_roof_plate	E8-E9
Nr3c2	switcher	Anterior_roof_plate	E8-E9
Ntng1	switcher	Anterior_roof_plate	E8-E9
Ntrk2	switcher	Anterior_roof_plate	E8-E9
Ntrk3	decelerator	Anterior_roof_plate	E8-E9
Nup88	decelerator	Anterior_roof_plate	E8-E9
Nup93	decelerator	Anterior_roof_plate	E8-E9
Oxct1	decelerator	Anterior_roof_plate	E8-E9
Pacrg	decelerator	Anterior_roof_plate	E8-E9
Pacsin2	decelerator	Anterior_roof_plate	E8-E9
Pag1	switcher	Anterior_roof_plate	E8-E9
Palmd	switcher	Anterior_roof_plate	E8-E9
Pde10a	decelerator	Anterior_roof_plate	E8-E9
Pde5a	decelerator	Anterior_roof_plate	E8-E9
Pdgfc	decelerator	Anterior_roof_plate	E8-E9
Pdpn	switcher	Anterior_roof_plate	E8-E9
Pfn2	accelerator	Anterior_roof_plate	E8-E9
Phldb2	decelerator	Anterior_roof_plate	E8-E9
Pld1	switcher	Anterior_roof_plate	E8-E9
Plk4	decelerator	Anterior_roof_plate	E8-E9
Plxnc1	decelerator	Anterior_roof_plate	E8-E9
Pmepa1	switcher	Anterior_roof_plate	E8-E9
Polr1a	decelerator	Anterior_roof_plate	E8-E9
Ppid	decelerator	Anterior_roof_plate	E8-E9
Ppp2r2b	decelerator	Anterior_roof_plate	E8-E9
Prc1	decelerator	Anterior_roof_plate	E8-E9
Prex2	decelerator	Anterior_roof_plate	E8-E9
Prpf3	decelerator	Anterior_roof_plate	E8-E9
Prrc2a	decelerator	Anterior_roof_plate	E8-E9
Psap	decelerator	Anterior_roof_plate	E8-E9
Ptcd3	decelerator	Anterior_roof_plate	E8-E9
Pxdn	decelerator	Anterior_roof_plate	E8-E9
Rab14	decelerator	Anterior_roof_plate	E8-E9
Rab3gap1	decelerator	Anterior_roof_plate	E8-E9
Ranbp10	decelerator	Anterior_roof_plate	E8-E9
Rars2	decelerator	Anterior_roof_plate	E8-E9
Rfc1	decelerator	Anterior_roof_plate	E8-E9
Rfx2	decelerator	Anterior_roof_plate	E8-E9
Rnf13	decelerator	Anterior_roof_plate	E8-E9
Rnf150	switcher	Anterior_roof_plate	E8-E9
Rnf180	switcher	Anterior_roof_plate	E8-E9
Rnf182	switcher	Anterior_roof_plate	E8-E9
Rpa1	decelerator	Anterior_roof_plate	E8-E9
Rprd1b	decelerator	Anterior_roof_plate	E8-E9
Rps6ka5	decelerator	Anterior_roof_plate	E8-E9
Rps6ka6	decelerator	Anterior_roof_plate	E8-E9
Rspo3	switcher	Anterior_roof_plate	E8-E9
Rtn4rl1	switcher	Anterior_roof_plate	E8-E9
Rybp	decelerator	Anterior_roof_plate	E8-E9
Sacm1l	decelerator	Anterior_roof_plate	E8-E9
Sass6	decelerator	Anterior_roof_plate	E8-E9
Sema5a	decelerator	Anterior_roof_plate	E8-E9
Serinc1	decelerator	Anterior_roof_plate	E8-E9
Sestd1	decelerator	Anterior_roof_plate	E8-E9
Setd7	decelerator	Anterior_roof_plate	E8-E9
Sf3a1	decelerator	Anterior_roof_plate	E8-E9
Sgcd	decelerator	Anterior_roof_plate	E8-E9
Sh3glb1	decelerator	Anterior_roof_plate	E8-E9
Sh3rf3	accelerator	Anterior_roof_plate	E8-E9
Slc16a10	switcher	Anterior_roof_plate	E8-E9
Slc25a12	switcher	Anterior_roof_plate	E8-E9
Slc25a46	decelerator	Anterior_roof_plate	E8-E9
Slc30a9	decelerator	Anterior_roof_plate	E8-E9
Slc39a6	decelerator	Anterior_roof_plate	E8-E9
Slc4a10	switcher	Anterior_roof_plate	E8-E9
Slc4a2	decelerator	Anterior_roof_plate	E8-E9
Slc4a5	switcher	Anterior_roof_plate	E8-E9
Smad5	decelerator	Anterior_roof_plate	E8-E9
Smarca2	decelerator	Anterior_roof_plate	E8-E9
Smurf1	decelerator	Anterior_roof_plate	E8-E9
Snx27	decelerator	Anterior_roof_plate	E8-E9
Sp4	decelerator	Anterior_roof_plate	E8-E9
Spag5	decelerator	Anterior_roof_plate	E8-E9
Sqle	decelerator	Anterior_roof_plate	E8-E9
Stil	decelerator	Anterior_roof_plate	E8-E9
Stip1	decelerator	Anterior_roof_plate	E8-E9
Strn4	decelerator	Anterior_roof_plate	E8-E9
Synj1	decelerator	Anterior_roof_plate	E8-E9
Syt7	decelerator	Anterior_roof_plate	E8-E9
Syt9	switcher	Anterior_roof_plate	E8-E9
Tax1bp1	decelerator	Anterior_roof_plate	E8-E9
Tbc1d1	decelerator	Anterior_roof_plate	E8-E9
Tbpl1	decelerator	Anterior_roof_plate	E8-E9
Tcerg1l	switcher	Anterior_roof_plate	E8-E9
Tdp1	decelerator	Anterior_roof_plate	E8-E9
Tec	switcher	Anterior_roof_plate	E8-E9
Tiam2	decelerator	Anterior_roof_plate	E8-E9
Ticrr	decelerator	Anterior_roof_plate	E8-E9
Tmem167	decelerator	Anterior_roof_plate	E8-E9
Tmem59	decelerator	Anterior_roof_plate	E8-E9
Tmem63b	decelerator	Anterior_roof_plate	E8-E9
Tpbg	decelerator	Anterior_roof_plate	E8-E9
Trhr	switcher	Anterior_roof_plate	E8-E9
Ttyh1	switcher	Anterior_roof_plate	E8-E9
Uchl5	decelerator	Anterior_roof_plate	E8-E9
Ulk4	decelerator	Anterior_roof_plate	E8-E9
Upp2	decelerator	Anterior_roof_plate	E8-E9
Usp8	decelerator	Anterior_roof_plate	E8-E9
Vapa	decelerator	Anterior_roof_plate	E8-E9
Vim	decelerator	Anterior_roof_plate	E8-E9
Wars2	decelerator	Anterior_roof_plate	E8-E9
Wdr19	accelerator	Anterior_roof_plate	E8-E9
Wnk2	switcher	Anterior_roof_plate	E8-E9
Wnk3	decelerator	Anterior_roof_plate	E8-E9
Wnt9a	switcher	Anterior_roof_plate	E8-E9
Wwc2	decelerator	Anterior_roof_plate	E8-E9
Xrcc4	decelerator	Anterior_roof_plate	E8-E9
Zbed6	decelerator	Anterior_roof_plate	E8-E9
Zc3h18	decelerator	Anterior_roof_plate	E8-E9
Zc3h6	switcher	Anterior_roof_plate	E8-E9
Zcchc18	switcher	Anterior_roof_plate	E8-E9
Zfand5	decelerator	Anterior_roof_plate	E8-E9
Zfp157	decelerator	Anterior_roof_plate	E8-E9
Zfp354c	decelerator	Anterior_roof_plate	E8-E9
Zfp568	decelerator	Anterior_roof_plate	E8-E9
Zfp62	decelerator	Anterior_roof_plate	E8-E9
Zmat1	switcher	Anterior_roof_plate	E8-E9
4930447C04Rik	decelerator	Cranial_motor_neurons	E8-E9
5031439G07Rik	decelerator	Cranial_motor_neurons	E8-E9
5730522E02Rik	decelerator	Cranial_motor_neurons	E8-E9
Aak1	decelerator	Cranial_motor_neurons	E8-E9
Abat	decelerator	Cranial_motor_neurons	E8-E9
Abca5	decelerator	Cranial_motor_neurons	E8-E9
Abcb7	decelerator	Cranial_motor_neurons	E8-E9
Abcc5	decelerator	Cranial_motor_neurons	E8-E9
Abcd3	decelerator	Cranial_motor_neurons	E8-E9
Abhd12	switcher	Cranial_motor_neurons	E8-E9
Ablim1	switcher	Cranial_motor_neurons	E8-E9
Ablim2	switcher	Cranial_motor_neurons	E8-E9
Ablim3	switcher	Cranial_motor_neurons	E8-E9
Acat1	decelerator	Cranial_motor_neurons	E8-E9
Acbd5	decelerator	Cranial_motor_neurons	E8-E9
Acer3	decelerator	Cranial_motor_neurons	E8-E9
Ache	decelerator	Cranial_motor_neurons	E8-E9
Ackr1	decelerator	Cranial_motor_neurons	E8-E9
Aco1	decelerator	Cranial_motor_neurons	E8-E9
Aco2	decelerator	Cranial_motor_neurons	E8-E9
Acot7	decelerator	Cranial_motor_neurons	E8-E9
Acsl6	decelerator	Cranial_motor_neurons	E8-E9
Acss2	decelerator	Cranial_motor_neurons	E8-E9
Actl6b	decelerator	Cranial_motor_neurons	E8-E9
Actr1a	decelerator	Cranial_motor_neurons	E8-E9
Actr3	decelerator	Cranial_motor_neurons	E8-E9
Acvr1	decelerator	Cranial_motor_neurons	E8-E9
Acvr1b	decelerator	Cranial_motor_neurons	E8-E9
Adam19	decelerator	Cranial_motor_neurons	E8-E9
Adam22	decelerator	Cranial_motor_neurons	E8-E9
Adam23	decelerator	Cranial_motor_neurons	E8-E9
Adarb1	decelerator	Cranial_motor_neurons	E8-E9
Adarb2	decelerator	Cranial_motor_neurons	E8-E9
Adcy2	decelerator	Cranial_motor_neurons	E8-E9
Adcy8	decelerator	Cranial_motor_neurons	E8-E9
Adcy9	decelerator	Cranial_motor_neurons	E8-E9
Add2	decelerator	Cranial_motor_neurons	E8-E9
Adgrb3	switcher	Cranial_motor_neurons	E8-E9
Adgrl1	decelerator	Cranial_motor_neurons	E8-E9
Adgrl2	decelerator	Cranial_motor_neurons	E8-E9
Adgrl3	decelerator	Cranial_motor_neurons	E8-E9
Aff2	decelerator	Cranial_motor_neurons	E8-E9
Agbl4	decelerator	Cranial_motor_neurons	E8-E9
Ago4	decelerator	Cranial_motor_neurons	E8-E9
Agpat3	decelerator	Cranial_motor_neurons	E8-E9
Agpat5	decelerator	Cranial_motor_neurons	E8-E9
Agtpbp1	decelerator	Cranial_motor_neurons	E8-E9
Ahcyl2	switcher	Cranial_motor_neurons	E8-E9
Ahdc1	decelerator	Cranial_motor_neurons	E8-E9
Ahi1	decelerator	Cranial_motor_neurons	E8-E9
Akap10	decelerator	Cranial_motor_neurons	E8-E9
Akap13	decelerator	Cranial_motor_neurons	E8-E9
Akap17b	decelerator	Cranial_motor_neurons	E8-E9
Akap6	switcher	Cranial_motor_neurons	E8-E9
Akt3	decelerator	Cranial_motor_neurons	E8-E9
Alg9	decelerator	Cranial_motor_neurons	E8-E9
Alk	decelerator	Cranial_motor_neurons	E8-E9
Alkbh8	decelerator	Cranial_motor_neurons	E8-E9
Amfr	switcher	Cranial_motor_neurons	E8-E9
Amph	decelerator	Cranial_motor_neurons	E8-E9
Amy1	decelerator	Cranial_motor_neurons	E8-E9
Ank2	switcher	Cranial_motor_neurons	E8-E9
Ank3	decelerator	Cranial_motor_neurons	E8-E9
Ankrd12	decelerator	Cranial_motor_neurons	E8-E9
Ankrd13a	decelerator	Cranial_motor_neurons	E8-E9
Ankrd44	decelerator	Cranial_motor_neurons	E8-E9
Ankrd55	decelerator	Cranial_motor_neurons	E8-E9
Anks1	decelerator	Cranial_motor_neurons	E8-E9
Anks1b	switcher	Cranial_motor_neurons	E8-E9
Ano4	decelerator	Cranial_motor_neurons	E8-E9
Ano6	decelerator	Cranial_motor_neurons	E8-E9
Ap3b1	decelerator	Cranial_motor_neurons	E8-E9
Ap3b2	decelerator	Cranial_motor_neurons	E8-E9
Ap3m1	decelerator	Cranial_motor_neurons	E8-E9
Apba1	decelerator	Cranial_motor_neurons	E8-E9
Apba2	switcher	Cranial_motor_neurons	E8-E9
Apbb2	decelerator	Cranial_motor_neurons	E8-E9
Apc	decelerator	Cranial_motor_neurons	E8-E9
Apc2	decelerator	Cranial_motor_neurons	E8-E9
Aplp1	decelerator	Cranial_motor_neurons	E8-E9
Appl1	decelerator	Cranial_motor_neurons	E8-E9
Arfgap3	decelerator	Cranial_motor_neurons	E8-E9
Arfgef3	decelerator	Cranial_motor_neurons	E8-E9
Arhgap10	decelerator	Cranial_motor_neurons	E8-E9
Arhgap20	switcher	Cranial_motor_neurons	E8-E9
Arhgap24	decelerator	Cranial_motor_neurons	E8-E9
Arhgap26	accelerator	Cranial_motor_neurons	E8-E9
Arhgap28	decelerator	Cranial_motor_neurons	E8-E9
Arhgap32	switcher	Cranial_motor_neurons	E8-E9
Arhgap33	decelerator	Cranial_motor_neurons	E8-E9
Arhgef18	decelerator	Cranial_motor_neurons	E8-E9
Arhgef40	decelerator	Cranial_motor_neurons	E8-E9
Arhgef9	decelerator	Cranial_motor_neurons	E8-E9
Arid4a	decelerator	Cranial_motor_neurons	E8-E9
Arl8a	decelerator	Cranial_motor_neurons	E8-E9
Arl8b	switcher	Cranial_motor_neurons	E8-E9
Armcx1	decelerator	Cranial_motor_neurons	E8-E9
Arnt2	decelerator	Cranial_motor_neurons	E8-E9
Arpc1a	decelerator	Cranial_motor_neurons	E8-E9
Arpc2	switcher	Cranial_motor_neurons	E8-E9
Arpp21	switcher	Cranial_motor_neurons	E8-E9
Ascc2	decelerator	Cranial_motor_neurons	E8-E9
Ascc3	decelerator	Cranial_motor_neurons	E8-E9
Asic2	decelerator	Cranial_motor_neurons	E8-E9
Astn1	switcher	Cranial_motor_neurons	E8-E9
Astn2	decelerator	Cranial_motor_neurons	E8-E9
Asxl2	decelerator	Cranial_motor_neurons	E8-E9
Asxl3	decelerator	Cranial_motor_neurons	E8-E9
Atad1	switcher	Cranial_motor_neurons	E8-E9
Atad2b	decelerator	Cranial_motor_neurons	E8-E9
Atcay	decelerator	Cranial_motor_neurons	E8-E9
Atf2	switcher	Cranial_motor_neurons	E8-E9
Atf6	decelerator	Cranial_motor_neurons	E8-E9
Atg16l1	decelerator	Cranial_motor_neurons	E8-E9
Atg3	decelerator	Cranial_motor_neurons	E8-E9
Atl1	decelerator	Cranial_motor_neurons	E8-E9
Atp13a2	decelerator	Cranial_motor_neurons	E8-E9
Atp13a3	decelerator	Cranial_motor_neurons	E8-E9
Atp1a3	decelerator	Cranial_motor_neurons	E8-E9
Atp1b1	decelerator	Cranial_motor_neurons	E8-E9
Atp2b1	switcher	Cranial_motor_neurons	E8-E9
Atp2b2	decelerator	Cranial_motor_neurons	E8-E9
Atp2b4	switcher	Cranial_motor_neurons	E8-E9
Atp2c1	decelerator	Cranial_motor_neurons	E8-E9
Atp6v0a1	decelerator	Cranial_motor_neurons	E8-E9
Atp6v0a2	decelerator	Cranial_motor_neurons	E8-E9
Atp6v1a	decelerator	Cranial_motor_neurons	E8-E9
Atp6v1b2	switcher	Cranial_motor_neurons	E8-E9
Atp6v1h	decelerator	Cranial_motor_neurons	E8-E9
Atp7a	decelerator	Cranial_motor_neurons	E8-E9
Atp8a1	switcher	Cranial_motor_neurons	E8-E9
Atp8a2	decelerator	Cranial_motor_neurons	E8-E9
Atp9a	decelerator	Cranial_motor_neurons	E8-E9
Atr	decelerator	Cranial_motor_neurons	E8-E9
Atrn	switcher	Cranial_motor_neurons	E8-E9
Atxn1	decelerator	Cranial_motor_neurons	E8-E9
Auh	decelerator	Cranial_motor_neurons	E8-E9
AW551984	switcher	Cranial_motor_neurons	E8-E9
Axin1	decelerator	Cranial_motor_neurons	E8-E9
B3galt1	decelerator	Cranial_motor_neurons	E8-E9
B3gat1	decelerator	Cranial_motor_neurons	E8-E9
Basp1	decelerator	Cranial_motor_neurons	E8-E9
Bbip1	decelerator	Cranial_motor_neurons	E8-E9
Bbx	decelerator	Cranial_motor_neurons	E8-E9
Bcas3	decelerator	Cranial_motor_neurons	E8-E9
Bcl2l1	decelerator	Cranial_motor_neurons	E8-E9
Bclaf1	decelerator	Cranial_motor_neurons	E8-E9
Bcor	switcher	Cranial_motor_neurons	E8-E9
Begain	switcher	Cranial_motor_neurons	E8-E9
Bend5	decelerator	Cranial_motor_neurons	E8-E9
Bicd1	switcher	Cranial_motor_neurons	E8-E9
Bin1	decelerator	Cranial_motor_neurons	E8-E9
Blm	decelerator	Cranial_motor_neurons	E8-E9
Bmper	decelerator	Cranial_motor_neurons	E8-E9
Bmpr1b	decelerator	Cranial_motor_neurons	E8-E9
Bmpr2	decelerator	Cranial_motor_neurons	E8-E9
Bnc2	accelerator	Cranial_motor_neurons	E8-E9
Brd9	decelerator	Cranial_motor_neurons	E8-E9
Brinp1	switcher	Cranial_motor_neurons	E8-E9
Brinp2	switcher	Cranial_motor_neurons	E8-E9
Brinp3	decelerator	Cranial_motor_neurons	E8-E9
Brms1l	decelerator	Cranial_motor_neurons	E8-E9
Brsk1	decelerator	Cranial_motor_neurons	E8-E9
Bscl2	decelerator	Cranial_motor_neurons	E8-E9
Bsn	decelerator	Cranial_motor_neurons	E8-E9
Btbd3	decelerator	Cranial_motor_neurons	E8-E9
Btf3l4	decelerator	Cranial_motor_neurons	E8-E9
Caap1	decelerator	Cranial_motor_neurons	E8-E9
Cabp1	decelerator	Cranial_motor_neurons	E8-E9
Cachd1	decelerator	Cranial_motor_neurons	E8-E9
Cacna1a	decelerator	Cranial_motor_neurons	E8-E9
Cacna1b	decelerator	Cranial_motor_neurons	E8-E9
Cacna1c	decelerator	Cranial_motor_neurons	E8-E9
Cacna1d	decelerator	Cranial_motor_neurons	E8-E9
Cacna1e	decelerator	Cranial_motor_neurons	E8-E9
Cacna1h	decelerator	Cranial_motor_neurons	E8-E9
Cacna2d2	decelerator	Cranial_motor_neurons	E8-E9
Cacnb1	decelerator	Cranial_motor_neurons	E8-E9
Cacnb2	decelerator	Cranial_motor_neurons	E8-E9
Cacnb3	decelerator	Cranial_motor_neurons	E8-E9
Cacnb4	decelerator	Cranial_motor_neurons	E8-E9
Cacng2	decelerator	Cranial_motor_neurons	E8-E9
Cacng4	decelerator	Cranial_motor_neurons	E8-E9
Cacul1	decelerator	Cranial_motor_neurons	E8-E9
Cadm2	switcher	Cranial_motor_neurons	E8-E9
Cadm3	decelerator	Cranial_motor_neurons	E8-E9
Cadps	decelerator	Cranial_motor_neurons	E8-E9
Caln1	decelerator	Cranial_motor_neurons	E8-E9
Camk2b	switcher	Cranial_motor_neurons	E8-E9
Camk2d	decelerator	Cranial_motor_neurons	E8-E9
Camk2g	decelerator	Cranial_motor_neurons	E8-E9
Camk4	decelerator	Cranial_motor_neurons	E8-E9
Camkmt	decelerator	Cranial_motor_neurons	E8-E9
Camsap3	decelerator	Cranial_motor_neurons	E8-E9
Capn7	decelerator	Cranial_motor_neurons	E8-E9
Capns1	decelerator	Cranial_motor_neurons	E8-E9
Capza2	decelerator	Cranial_motor_neurons	E8-E9
Car10	decelerator	Cranial_motor_neurons	E8-E9
Carmil1	decelerator	Cranial_motor_neurons	E8-E9
Carmil3	decelerator	Cranial_motor_neurons	E8-E9
Cask	decelerator	Cranial_motor_neurons	E8-E9
Caskin1	decelerator	Cranial_motor_neurons	E8-E9
Cbarp	decelerator	Cranial_motor_neurons	E8-E9
Ccdc112	decelerator	Cranial_motor_neurons	E8-E9
Ccdc136	decelerator	Cranial_motor_neurons	E8-E9
Ccdc148	switcher	Cranial_motor_neurons	E8-E9
Ccdc30	decelerator	Cranial_motor_neurons	E8-E9
Ccdc34	decelerator	Cranial_motor_neurons	E8-E9
Ccdc85a	switcher	Cranial_motor_neurons	E8-E9
Ccdc88a	decelerator	Cranial_motor_neurons	E8-E9
Ccl27a	decelerator	Cranial_motor_neurons	E8-E9
Ccser1	decelerator	Cranial_motor_neurons	E8-E9
Ccser2	decelerator	Cranial_motor_neurons	E8-E9
Cct8	decelerator	Cranial_motor_neurons	E8-E9
Cd200	switcher	Cranial_motor_neurons	E8-E9
Cd81	decelerator	Cranial_motor_neurons	E8-E9
Cd99l2	decelerator	Cranial_motor_neurons	E8-E9
Cdadc1	decelerator	Cranial_motor_neurons	E8-E9
Cdc16	decelerator	Cranial_motor_neurons	E8-E9
Cdc42bpa	decelerator	Cranial_motor_neurons	E8-E9
Cdh10	switcher	Cranial_motor_neurons	E8-E9
Cdh11	decelerator	Cranial_motor_neurons	E8-E9
Cdh13	decelerator	Cranial_motor_neurons	E8-E9
Cdh18	switcher	Cranial_motor_neurons	E8-E9
Cdh8	switcher	Cranial_motor_neurons	E8-E9
Cdk5r1	decelerator	Cranial_motor_neurons	E8-E9
Cdk8	switcher	Cranial_motor_neurons	E8-E9
Cdkl3	decelerator	Cranial_motor_neurons	E8-E9
Cdkl5	decelerator	Cranial_motor_neurons	E8-E9
Cdon	decelerator	Cranial_motor_neurons	E8-E9
Cdyl2	decelerator	Cranial_motor_neurons	E8-E9
Celf4	decelerator	Cranial_motor_neurons	E8-E9
Celf5	switcher	Cranial_motor_neurons	E8-E9
Cenpv	decelerator	Cranial_motor_neurons	E8-E9
Cep120	decelerator	Cranial_motor_neurons	E8-E9
Cep170	switcher	Cranial_motor_neurons	E8-E9
Cep192	decelerator	Cranial_motor_neurons	E8-E9
Cep250	decelerator	Cranial_motor_neurons	E8-E9
Cep70	switcher	Cranial_motor_neurons	E8-E9
Cers4	decelerator	Cranial_motor_neurons	E8-E9
Cers5	decelerator	Cranial_motor_neurons	E8-E9
Cfap36	decelerator	Cranial_motor_neurons	E8-E9
Cfdp1	decelerator	Cranial_motor_neurons	E8-E9
Chat	switcher	Cranial_motor_neurons	E8-E9
Chd1	decelerator	Cranial_motor_neurons	E8-E9
Chd5	accelerator	Cranial_motor_neurons	E8-E9
Chd9	switcher	Cranial_motor_neurons	E8-E9
Chkb	decelerator	Cranial_motor_neurons	E8-E9
Chl1	switcher	Cranial_motor_neurons	E8-E9
Chmp3	decelerator	Cranial_motor_neurons	E8-E9
Chrm2	switcher	Cranial_motor_neurons	E8-E9
Chrm3	switcher	Cranial_motor_neurons	E8-E9
Chrna7	decelerator	Cranial_motor_neurons	E8-E9
Chsy3	switcher	Cranial_motor_neurons	E8-E9
Cic	decelerator	Cranial_motor_neurons	E8-E9
Clasp2	decelerator	Cranial_motor_neurons	E8-E9
Clcn4	decelerator	Cranial_motor_neurons	E8-E9
Clcn6	switcher	Cranial_motor_neurons	E8-E9
Clec16a	decelerator	Cranial_motor_neurons	E8-E9
Clip1	switcher	Cranial_motor_neurons	E8-E9
Clip2	decelerator	Cranial_motor_neurons	E8-E9
Clk3	decelerator	Cranial_motor_neurons	E8-E9
Clmp	decelerator	Cranial_motor_neurons	E8-E9
Clstn2	decelerator	Cranial_motor_neurons	E8-E9
Clstn3	decelerator	Cranial_motor_neurons	E8-E9
Clvs2	switcher	Cranial_motor_neurons	E8-E9
Cnksr2	switcher	Cranial_motor_neurons	E8-E9
Cnot1	decelerator	Cranial_motor_neurons	E8-E9
Cnot2	decelerator	Cranial_motor_neurons	E8-E9
Cnot4	decelerator	Cranial_motor_neurons	E8-E9
Cnot6l	decelerator	Cranial_motor_neurons	E8-E9
Cnr1	decelerator	Cranial_motor_neurons	E8-E9
Cntn1	decelerator	Cranial_motor_neurons	E8-E9
Cntn2	switcher	Cranial_motor_neurons	E8-E9
Cntn3	decelerator	Cranial_motor_neurons	E8-E9
Cntn4	switcher	Cranial_motor_neurons	E8-E9
Cntn5	decelerator	Cranial_motor_neurons	E8-E9
Cntn6	switcher	Cranial_motor_neurons	E8-E9
Cntnap2	decelerator	Cranial_motor_neurons	E8-E9
Cntnap4	decelerator	Cranial_motor_neurons	E8-E9
Cntnap5a	decelerator	Cranial_motor_neurons	E8-E9
Cntnap5b	decelerator	Cranial_motor_neurons	E8-E9
Cntnap5c	switcher	Cranial_motor_neurons	E8-E9
Cntrl	decelerator	Cranial_motor_neurons	E8-E9
Cobl	switcher	Cranial_motor_neurons	E8-E9
Cog5	switcher	Cranial_motor_neurons	E8-E9
Comt	decelerator	Cranial_motor_neurons	E8-E9
Cops4	decelerator	Cranial_motor_neurons	E8-E9
Coro2a	decelerator	Cranial_motor_neurons	E8-E9
Cpe	decelerator	Cranial_motor_neurons	E8-E9
Cpeb2	decelerator	Cranial_motor_neurons	E8-E9
Cpeb3	switcher	Cranial_motor_neurons	E8-E9
Cpne4	decelerator	Cranial_motor_neurons	E8-E9
Cpt1c	decelerator	Cranial_motor_neurons	E8-E9
Cradd	decelerator	Cranial_motor_neurons	E8-E9
Crem	decelerator	Cranial_motor_neurons	E8-E9
Crim1	decelerator	Cranial_motor_neurons	E8-E9
Crtc1	decelerator	Cranial_motor_neurons	E8-E9
Cse1l	decelerator	Cranial_motor_neurons	E8-E9
Csf2ra	decelerator	Cranial_motor_neurons	E8-E9
Csmd1	switcher	Cranial_motor_neurons	E8-E9
Csmd2	decelerator	Cranial_motor_neurons	E8-E9
Csmd3	decelerator	Cranial_motor_neurons	E8-E9
Csrnp3	decelerator	Cranial_motor_neurons	E8-E9
Cstf2	decelerator	Cranial_motor_neurons	E8-E9
Ctdspl	decelerator	Cranial_motor_neurons	E8-E9
Ctif	decelerator	Cranial_motor_neurons	E8-E9
Ctnna2	decelerator	Cranial_motor_neurons	E8-E9
Ctnna3	decelerator	Cranial_motor_neurons	E8-E9
Ctnnal1	decelerator	Cranial_motor_neurons	E8-E9
Ctnnd2	decelerator	Cranial_motor_neurons	E8-E9
Ctps2	decelerator	Cranial_motor_neurons	E8-E9
Ctsb	decelerator	Cranial_motor_neurons	E8-E9
Cttnbp2	decelerator	Cranial_motor_neurons	E8-E9
Ctxn1	decelerator	Cranial_motor_neurons	E8-E9
Cul1	decelerator	Cranial_motor_neurons	E8-E9
Cul2	decelerator	Cranial_motor_neurons	E8-E9
Cul9	decelerator	Cranial_motor_neurons	E8-E9
Cux2	decelerator	Cranial_motor_neurons	E8-E9
Cwc22	decelerator	Cranial_motor_neurons	E8-E9
Cxadr	decelerator	Cranial_motor_neurons	E8-E9
Cyb5r4	switcher	Cranial_motor_neurons	E8-E9
Cyfip2	decelerator	Cranial_motor_neurons	E8-E9
Cyld	decelerator	Cranial_motor_neurons	E8-E9
Cyp20a1	decelerator	Cranial_motor_neurons	E8-E9
Cyth1	decelerator	Cranial_motor_neurons	E8-E9
D430041D05Rik	switcher	Cranial_motor_neurons	E8-E9
D630045J12Rik	decelerator	Cranial_motor_neurons	E8-E9
Dab1	decelerator	Cranial_motor_neurons	E8-E9
Dach2	switcher	Cranial_motor_neurons	E8-E9
Dapk1	switcher	Cranial_motor_neurons	E8-E9
Dcaf6	decelerator	Cranial_motor_neurons	E8-E9
Dcaf7	decelerator	Cranial_motor_neurons	E8-E9
Dclk1	decelerator	Cranial_motor_neurons	E8-E9
Dclk2	decelerator	Cranial_motor_neurons	E8-E9
Dcp1b	decelerator	Cranial_motor_neurons	E8-E9
Dctn2	decelerator	Cranial_motor_neurons	E8-E9
Dcx	decelerator	Cranial_motor_neurons	E8-E9
Ddah1	switcher	Cranial_motor_neurons	E8-E9
Ddi2	decelerator	Cranial_motor_neurons	E8-E9
Ddx1	decelerator	Cranial_motor_neurons	E8-E9
Ddx10	decelerator	Cranial_motor_neurons	E8-E9
Deaf1	decelerator	Cranial_motor_neurons	E8-E9
Dennd6b	decelerator	Cranial_motor_neurons	E8-E9
Dgkb	switcher	Cranial_motor_neurons	E8-E9
Dgke	decelerator	Cranial_motor_neurons	E8-E9
Dgkh	decelerator	Cranial_motor_neurons	E8-E9
Dgki	switcher	Cranial_motor_neurons	E8-E9
Dgkq	decelerator	Cranial_motor_neurons	E8-E9
Dhx57	decelerator	Cranial_motor_neurons	E8-E9
Diablo	decelerator	Cranial_motor_neurons	E8-E9
Dip2a	decelerator	Cranial_motor_neurons	E8-E9
Disp2	decelerator	Cranial_motor_neurons	E8-E9
Dixdc1	decelerator	Cranial_motor_neurons	E8-E9
Dlc1	decelerator	Cranial_motor_neurons	E8-E9
Dlg2	switcher	Cranial_motor_neurons	E8-E9
Dlg5	decelerator	Cranial_motor_neurons	E8-E9
Dlgap1	accelerator	Cranial_motor_neurons	E8-E9
Dlgap2	switcher	Cranial_motor_neurons	E8-E9
Dlgap3	decelerator	Cranial_motor_neurons	E8-E9
Dlgap4	decelerator	Cranial_motor_neurons	E8-E9
Dmd	decelerator	Cranial_motor_neurons	E8-E9
Dnajc1	decelerator	Cranial_motor_neurons	E8-E9
Dnajc13	decelerator	Cranial_motor_neurons	E8-E9
Dnajc6	decelerator	Cranial_motor_neurons	E8-E9
Dnajc8	decelerator	Cranial_motor_neurons	E8-E9
Dner	switcher	Cranial_motor_neurons	E8-E9
Dnm1	decelerator	Cranial_motor_neurons	E8-E9
Dnm3	switcher	Cranial_motor_neurons	E8-E9
Dock3	decelerator	Cranial_motor_neurons	E8-E9
Dock9	decelerator	Cranial_motor_neurons	E8-E9
Dok5	decelerator	Cranial_motor_neurons	E8-E9
Dok6	switcher	Cranial_motor_neurons	E8-E9
Dpf1	decelerator	Cranial_motor_neurons	E8-E9
Dpf2	decelerator	Cranial_motor_neurons	E8-E9
Dpp10	switcher	Cranial_motor_neurons	E8-E9
Dpp6	decelerator	Cranial_motor_neurons	E8-E9
Dpysl2	switcher	Cranial_motor_neurons	E8-E9
Dpysl3	switcher	Cranial_motor_neurons	E8-E9
Dpysl5	decelerator	Cranial_motor_neurons	E8-E9
Dram2	decelerator	Cranial_motor_neurons	E8-E9
Drosha	decelerator	Cranial_motor_neurons	E8-E9
Dscam	decelerator	Cranial_motor_neurons	E8-E9
Dscaml1	accelerator	Cranial_motor_neurons	E8-E9
Dtd1	decelerator	Cranial_motor_neurons	E8-E9
Dtna	switcher	Cranial_motor_neurons	E8-E9
Dym	decelerator	Cranial_motor_neurons	E8-E9
Dync1i1	switcher	Cranial_motor_neurons	E8-E9
Dzank1	decelerator	Cranial_motor_neurons	E8-E9
Dzip1	decelerator	Cranial_motor_neurons	E8-E9
Dzip3	decelerator	Cranial_motor_neurons	E8-E9
Ece2	decelerator	Cranial_motor_neurons	E8-E9
Ecel1	switcher	Cranial_motor_neurons	E8-E9
Edil3	decelerator	Cranial_motor_neurons	E8-E9
Efr3b	decelerator	Cranial_motor_neurons	E8-E9
Egfem1	decelerator	Cranial_motor_neurons	E8-E9
Eif4a2	switcher	Cranial_motor_neurons	E8-E9
Eif4b	decelerator	Cranial_motor_neurons	E8-E9
Eif4g1	decelerator	Cranial_motor_neurons	E8-E9
Eif5	decelerator	Cranial_motor_neurons	E8-E9
Elavl2	decelerator	Cranial_motor_neurons	E8-E9
Elmod1	switcher	Cranial_motor_neurons	E8-E9
Elp2	switcher	Cranial_motor_neurons	E8-E9
Emc2	decelerator	Cranial_motor_neurons	E8-E9
Eml4	decelerator	Cranial_motor_neurons	E8-E9
Enox1	decelerator	Cranial_motor_neurons	E8-E9
Epb41l1	decelerator	Cranial_motor_neurons	E8-E9
Epb41l2	decelerator	Cranial_motor_neurons	E8-E9
Epb41l4b	decelerator	Cranial_motor_neurons	E8-E9
Epha10	decelerator	Cranial_motor_neurons	E8-E9
Epha3	switcher	Cranial_motor_neurons	E8-E9
Epha4	switcher	Cranial_motor_neurons	E8-E9
Epha5	decelerator	Cranial_motor_neurons	E8-E9
Epha6	switcher	Cranial_motor_neurons	E8-E9
Ephb1	switcher	Cranial_motor_neurons	E8-E9
Epn2	decelerator	Cranial_motor_neurons	E8-E9
Eps15	decelerator	Cranial_motor_neurons	E8-E9
Erbb4	decelerator	Cranial_motor_neurons	E8-E9
Erc1	decelerator	Cranial_motor_neurons	E8-E9
Erc2	decelerator	Cranial_motor_neurons	E8-E9
Ergic3	decelerator	Cranial_motor_neurons	E8-E9
Eri3	decelerator	Cranial_motor_neurons	E8-E9
Ern1	decelerator	Cranial_motor_neurons	E8-E9
Esrrg	decelerator	Cranial_motor_neurons	E8-E9
Esyt1	switcher	Cranial_motor_neurons	E8-E9
Esyt2	decelerator	Cranial_motor_neurons	E8-E9
Evi5l	decelerator	Cranial_motor_neurons	E8-E9
Exoc3	decelerator	Cranial_motor_neurons	E8-E9
Exoc5	decelerator	Cranial_motor_neurons	E8-E9
Exoc6	decelerator	Cranial_motor_neurons	E8-E9
Fam110b	decelerator	Cranial_motor_neurons	E8-E9
Fam117b	decelerator	Cranial_motor_neurons	E8-E9
Fam120a	decelerator	Cranial_motor_neurons	E8-E9
Fam120c	decelerator	Cranial_motor_neurons	E8-E9
Fam133b	decelerator	Cranial_motor_neurons	E8-E9
Fam135b	decelerator	Cranial_motor_neurons	E8-E9
Fam13a	decelerator	Cranial_motor_neurons	E8-E9
Fam13c	decelerator	Cranial_motor_neurons	E8-E9
Fam149b	decelerator	Cranial_motor_neurons	E8-E9
Fam168a	decelerator	Cranial_motor_neurons	E8-E9
Fam169a	decelerator	Cranial_motor_neurons	E8-E9
Fam171a2	decelerator	Cranial_motor_neurons	E8-E9
Fam171b	switcher	Cranial_motor_neurons	E8-E9
Fam184a	decelerator	Cranial_motor_neurons	E8-E9
Fam20b	switcher	Cranial_motor_neurons	E8-E9
Far1	decelerator	Cranial_motor_neurons	E8-E9
Fbxl17	decelerator	Cranial_motor_neurons	E8-E9
Fbxl2	decelerator	Cranial_motor_neurons	E8-E9
Fbxl3	decelerator	Cranial_motor_neurons	E8-E9
Fbxl5	decelerator	Cranial_motor_neurons	E8-E9
Fbxl7	decelerator	Cranial_motor_neurons	E8-E9
Fbxo21	switcher	Cranial_motor_neurons	E8-E9
Fbxo3	decelerator	Cranial_motor_neurons	E8-E9
Fbxo38	decelerator	Cranial_motor_neurons	E8-E9
Fbxo41	decelerator	Cranial_motor_neurons	E8-E9
Fbxo42	decelerator	Cranial_motor_neurons	E8-E9
Fbxo8	decelerator	Cranial_motor_neurons	E8-E9
Fbxw8	decelerator	Cranial_motor_neurons	E8-E9
Fchsd2	decelerator	Cranial_motor_neurons	E8-E9
Fdft1	decelerator	Cranial_motor_neurons	E8-E9
Fez1	switcher	Cranial_motor_neurons	E8-E9
Fgd5	decelerator	Cranial_motor_neurons	E8-E9
Fgf12	switcher	Cranial_motor_neurons	E8-E9
Fgf13	decelerator	Cranial_motor_neurons	E8-E9
Fhl1	decelerator	Cranial_motor_neurons	E8-E9
Fhod3	switcher	Cranial_motor_neurons	E8-E9
Flot2	decelerator	Cranial_motor_neurons	E8-E9
Flrt2	decelerator	Cranial_motor_neurons	E8-E9
Flywch1	decelerator	Cranial_motor_neurons	E8-E9
Fnbp1	accelerator	Cranial_motor_neurons	E8-E9
Fnip2	decelerator	Cranial_motor_neurons	E8-E9
Fnta	decelerator	Cranial_motor_neurons	E8-E9
Foxo3	decelerator	Cranial_motor_neurons	E8-E9
Frmd3	switcher	Cranial_motor_neurons	E8-E9
Frmpd4	switcher	Cranial_motor_neurons	E8-E9
Fry	decelerator	Cranial_motor_neurons	E8-E9
Fstl4	switcher	Cranial_motor_neurons	E8-E9
Fstl5	decelerator	Cranial_motor_neurons	E8-E9
Fto	decelerator	Cranial_motor_neurons	E8-E9
Fubp1	decelerator	Cranial_motor_neurons	E8-E9
Fut9	switcher	Cranial_motor_neurons	E8-E9
Fxyd6	decelerator	Cranial_motor_neurons	E8-E9
Fyn	switcher	Cranial_motor_neurons	E8-E9
Gabbr1	decelerator	Cranial_motor_neurons	E8-E9
Gabbr2	switcher	Cranial_motor_neurons	E8-E9
Gabpb1	decelerator	Cranial_motor_neurons	E8-E9
Gabra2	switcher	Cranial_motor_neurons	E8-E9
Gabra3	switcher	Cranial_motor_neurons	E8-E9
Gabrb1	switcher	Cranial_motor_neurons	E8-E9
Gabrb2	switcher	Cranial_motor_neurons	E8-E9
Gabrg2	switcher	Cranial_motor_neurons	E8-E9
Gabrg3	switcher	Cranial_motor_neurons	E8-E9
Galnt13	switcher	Cranial_motor_neurons	E8-E9
Galntl6	decelerator	Cranial_motor_neurons	E8-E9
Gap43	decelerator	Cranial_motor_neurons	E8-E9
Garnl3	decelerator	Cranial_motor_neurons	E8-E9
Gcc2	decelerator	Cranial_motor_neurons	E8-E9
Gdap1	decelerator	Cranial_motor_neurons	E8-E9
Gdap2	decelerator	Cranial_motor_neurons	E8-E9
Gfod1	decelerator	Cranial_motor_neurons	E8-E9
Gfod2	decelerator	Cranial_motor_neurons	E8-E9
Gfpt1	decelerator	Cranial_motor_neurons	E8-E9
Ggt7	decelerator	Cranial_motor_neurons	E8-E9
Gigyf2	decelerator	Cranial_motor_neurons	E8-E9
Glra2	switcher	Cranial_motor_neurons	E8-E9
Gm15155	decelerator	Cranial_motor_neurons	E8-E9
Gmds	decelerator	Cranial_motor_neurons	E8-E9
Gmip	decelerator	Cranial_motor_neurons	E8-E9
Gmps	decelerator	Cranial_motor_neurons	E8-E9
Gnai1	decelerator	Cranial_motor_neurons	E8-E9
Gnal	switcher	Cranial_motor_neurons	E8-E9
Gnao1	decelerator	Cranial_motor_neurons	E8-E9
Gnas	decelerator	Cranial_motor_neurons	E8-E9
Gnb2	decelerator	Cranial_motor_neurons	E8-E9
Gnb4	decelerator	Cranial_motor_neurons	E8-E9
Gng12	decelerator	Cranial_motor_neurons	E8-E9
Gnl3	decelerator	Cranial_motor_neurons	E8-E9
Gnptab	decelerator	Cranial_motor_neurons	E8-E9
Golga4	accelerator	Cranial_motor_neurons	E8-E9
Gpatch1	decelerator	Cranial_motor_neurons	E8-E9
Gpc5	decelerator	Cranial_motor_neurons	E8-E9
Gpc6	switcher	Cranial_motor_neurons	E8-E9
Gpcpd1	decelerator	Cranial_motor_neurons	E8-E9
Gphn	decelerator	Cranial_motor_neurons	E8-E9
Gpi1	decelerator	Cranial_motor_neurons	E8-E9
Gpm6a	decelerator	Cranial_motor_neurons	E8-E9
Gpr137c	decelerator	Cranial_motor_neurons	E8-E9
Gpr158	decelerator	Cranial_motor_neurons	E8-E9
Gpr45	decelerator	Cranial_motor_neurons	E8-E9
Gprasp2	decelerator	Cranial_motor_neurons	E8-E9
Gramd1a	decelerator	Cranial_motor_neurons	E8-E9
Gramd4	switcher	Cranial_motor_neurons	E8-E9
Grb2	decelerator	Cranial_motor_neurons	E8-E9
Gria1	decelerator	Cranial_motor_neurons	E8-E9
Gria2	decelerator	Cranial_motor_neurons	E8-E9
Gria3	decelerator	Cranial_motor_neurons	E8-E9
Gria4	decelerator	Cranial_motor_neurons	E8-E9
Grid1	decelerator	Cranial_motor_neurons	E8-E9
Grid2	decelerator	Cranial_motor_neurons	E8-E9
Grik1	switcher	Cranial_motor_neurons	E8-E9
Grik4	decelerator	Cranial_motor_neurons	E8-E9
Grin1	switcher	Cranial_motor_neurons	E8-E9
Grin2a	decelerator	Cranial_motor_neurons	E8-E9
Grin2b	switcher	Cranial_motor_neurons	E8-E9
Grin2d	switcher	Cranial_motor_neurons	E8-E9
Grin3a	switcher	Cranial_motor_neurons	E8-E9
Grina	decelerator	Cranial_motor_neurons	E8-E9
Grm5	decelerator	Cranial_motor_neurons	E8-E9
Grm7	switcher	Cranial_motor_neurons	E8-E9
Grm8	decelerator	Cranial_motor_neurons	E8-E9
Gtf3c1	decelerator	Cranial_motor_neurons	E8-E9
Gtpbp4	decelerator	Cranial_motor_neurons	E8-E9
Hacd1	decelerator	Cranial_motor_neurons	E8-E9
Hacd3	decelerator	Cranial_motor_neurons	E8-E9
Hap1	switcher	Cranial_motor_neurons	E8-E9
Hbb-bs	switcher	Cranial_motor_neurons	E8-E9
Hcn1	switcher	Cranial_motor_neurons	E8-E9
Hdac6	decelerator	Cranial_motor_neurons	E8-E9
Hdac9	switcher	Cranial_motor_neurons	E8-E9
Hdx	decelerator	Cranial_motor_neurons	E8-E9
Heatr5a	decelerator	Cranial_motor_neurons	E8-E9
Hecw1	decelerator	Cranial_motor_neurons	E8-E9
Hecw2	decelerator	Cranial_motor_neurons	E8-E9
Herc2	decelerator	Cranial_motor_neurons	E8-E9
Herc3	decelerator	Cranial_motor_neurons	E8-E9
Herc4	decelerator	Cranial_motor_neurons	E8-E9
Hip1	switcher	Cranial_motor_neurons	E8-E9
Hivep1	decelerator	Cranial_motor_neurons	E8-E9
Hivep2	switcher	Cranial_motor_neurons	E8-E9
Hivep3	switcher	Cranial_motor_neurons	E8-E9
Hjurp	decelerator	Cranial_motor_neurons	E8-E9
Hk1	decelerator	Cranial_motor_neurons	E8-E9
Hnrnpa2b1	decelerator	Cranial_motor_neurons	E8-E9
Hnrnpd	decelerator	Cranial_motor_neurons	E8-E9
Hnrnpk	decelerator	Cranial_motor_neurons	E8-E9
Hnrnpu	decelerator	Cranial_motor_neurons	E8-E9
Hp1bp3	switcher	Cranial_motor_neurons	E8-E9
Hs3st4	decelerator	Cranial_motor_neurons	E8-E9
Hs3st5	decelerator	Cranial_motor_neurons	E8-E9
Hs6st3	decelerator	Cranial_motor_neurons	E8-E9
Hspa12a	decelerator	Cranial_motor_neurons	E8-E9
Hspa4l	decelerator	Cranial_motor_neurons	E8-E9
Hunk	decelerator	Cranial_motor_neurons	E8-E9
Ica1	decelerator	Cranial_motor_neurons	E8-E9
Ice1	decelerator	Cranial_motor_neurons	E8-E9
Ide	decelerator	Cranial_motor_neurons	E8-E9
Idh1	decelerator	Cranial_motor_neurons	E8-E9
Ift43	decelerator	Cranial_motor_neurons	E8-E9
Ift88	decelerator	Cranial_motor_neurons	E8-E9
Igsf21	decelerator	Cranial_motor_neurons	E8-E9
Igsf9b	decelerator	Cranial_motor_neurons	E8-E9
Ikzf2	decelerator	Cranial_motor_neurons	E8-E9
Il1rapl1	switcher	Cranial_motor_neurons	E8-E9
Immp1l	switcher	Cranial_motor_neurons	E8-E9
Ina	decelerator	Cranial_motor_neurons	E8-E9
Inpp4a	decelerator	Cranial_motor_neurons	E8-E9
Inpp4b	switcher	Cranial_motor_neurons	E8-E9
Inpp5f	decelerator	Cranial_motor_neurons	E8-E9
Ipo11	switcher	Cranial_motor_neurons	E8-E9
Iqcj	switcher	Cranial_motor_neurons	E8-E9
Iqgap1	accelerator	Cranial_motor_neurons	E8-E9
Iqsec2	decelerator	Cranial_motor_neurons	E8-E9
Iqsec3	decelerator	Cranial_motor_neurons	E8-E9
Iws1	decelerator	Cranial_motor_neurons	E8-E9
Jak1	decelerator	Cranial_motor_neurons	E8-E9
Jak2	decelerator	Cranial_motor_neurons	E8-E9
Jakmip1	switcher	Cranial_motor_neurons	E8-E9
Jakmip2	decelerator	Cranial_motor_neurons	E8-E9
Jazf1	decelerator	Cranial_motor_neurons	E8-E9
Jmy	decelerator	Cranial_motor_neurons	E8-E9
Jph4	decelerator	Cranial_motor_neurons	E8-E9
Kcnab1	decelerator	Cranial_motor_neurons	E8-E9
Kcnb1	switcher	Cranial_motor_neurons	E8-E9
Kcnb2	decelerator	Cranial_motor_neurons	E8-E9
Kcnc2	switcher	Cranial_motor_neurons	E8-E9
Kcnd2	decelerator	Cranial_motor_neurons	E8-E9
Kcnd3	decelerator	Cranial_motor_neurons	E8-E9
Kcnh7	decelerator	Cranial_motor_neurons	E8-E9
Kcnh8	decelerator	Cranial_motor_neurons	E8-E9
Kcnip4	decelerator	Cranial_motor_neurons	E8-E9
Kcnj3	decelerator	Cranial_motor_neurons	E8-E9
Kcnj6	decelerator	Cranial_motor_neurons	E8-E9
Kcnk10	switcher	Cranial_motor_neurons	E8-E9
Kcnma1	decelerator	Cranial_motor_neurons	E8-E9
Kcnmb2	switcher	Cranial_motor_neurons	E8-E9
Kcnn2	switcher	Cranial_motor_neurons	E8-E9
Kcnn3	switcher	Cranial_motor_neurons	E8-E9
Kcnq2	decelerator	Cranial_motor_neurons	E8-E9
Kcnq3	switcher	Cranial_motor_neurons	E8-E9
Kcnq5	switcher	Cranial_motor_neurons	E8-E9
Kcnt2	decelerator	Cranial_motor_neurons	E8-E9
Kctd16	decelerator	Cranial_motor_neurons	E8-E9
Kctd8	decelerator	Cranial_motor_neurons	E8-E9
Khdrbs2	decelerator	Cranial_motor_neurons	E8-E9
Khdrbs3	decelerator	Cranial_motor_neurons	E8-E9
Kidins220	decelerator	Cranial_motor_neurons	E8-E9
Kif16b	decelerator	Cranial_motor_neurons	E8-E9
Kif1a	decelerator	Cranial_motor_neurons	E8-E9
Kif21b	switcher	Cranial_motor_neurons	E8-E9
Kif26a	decelerator	Cranial_motor_neurons	E8-E9
Kif26b	decelerator	Cranial_motor_neurons	E8-E9
Kif2a	switcher	Cranial_motor_neurons	E8-E9
Kif3c	decelerator	Cranial_motor_neurons	E8-E9
Kif5a	switcher	Cranial_motor_neurons	E8-E9
Kif5c	switcher	Cranial_motor_neurons	E8-E9
Kifc2	switcher	Cranial_motor_neurons	E8-E9
Kirrel3	decelerator	Cranial_motor_neurons	E8-E9
Klc1	switcher	Cranial_motor_neurons	E8-E9
Klc2	decelerator	Cranial_motor_neurons	E8-E9
Klf13	decelerator	Cranial_motor_neurons	E8-E9
Klf8	decelerator	Cranial_motor_neurons	E8-E9
Klhl1	decelerator	Cranial_motor_neurons	E8-E9
Klhl18	decelerator	Cranial_motor_neurons	E8-E9
Klhl2	decelerator	Cranial_motor_neurons	E8-E9
Klhl22	decelerator	Cranial_motor_neurons	E8-E9
Klhl3	decelerator	Cranial_motor_neurons	E8-E9
Klhl32	decelerator	Cranial_motor_neurons	E8-E9
Kmt2b	decelerator	Cranial_motor_neurons	E8-E9
Kmt2e	decelerator	Cranial_motor_neurons	E8-E9
Ksr2	switcher	Cranial_motor_neurons	E8-E9
L1cam	decelerator	Cranial_motor_neurons	E8-E9
L3mbtl3	decelerator	Cranial_motor_neurons	E8-E9
Lancl1	decelerator	Cranial_motor_neurons	E8-E9
Large1	decelerator	Cranial_motor_neurons	E8-E9
Lca5	switcher	Cranial_motor_neurons	E8-E9
Lcorl	switcher	Cranial_motor_neurons	E8-E9
Ldb2	decelerator	Cranial_motor_neurons	E8-E9
Ldlrad4	switcher	Cranial_motor_neurons	E8-E9
Lhfpl3	decelerator	Cranial_motor_neurons	E8-E9
Lig1	decelerator	Cranial_motor_neurons	E8-E9
Limch1	decelerator	Cranial_motor_neurons	E8-E9
Limk1	decelerator	Cranial_motor_neurons	E8-E9
Limk2	decelerator	Cranial_motor_neurons	E8-E9
Lin7a	decelerator	Cranial_motor_neurons	E8-E9
Lingo1	switcher	Cranial_motor_neurons	E8-E9
Lingo2	switcher	Cranial_motor_neurons	E8-E9
Lix1	accelerator	Cranial_motor_neurons	E8-E9
Lmbr1	decelerator	Cranial_motor_neurons	E8-E9
Lmbrd1	decelerator	Cranial_motor_neurons	E8-E9
Lmo4	decelerator	Cranial_motor_neurons	E8-E9
Lmtk3	decelerator	Cranial_motor_neurons	E8-E9
Lonp2	decelerator	Cranial_motor_neurons	E8-E9
Lonrf2	decelerator	Cranial_motor_neurons	E8-E9
Lpin2	decelerator	Cranial_motor_neurons	E8-E9
Lrba	decelerator	Cranial_motor_neurons	E8-E9
Lrch1	decelerator	Cranial_motor_neurons	E8-E9
Lrfn1	decelerator	Cranial_motor_neurons	E8-E9
Lrfn2	decelerator	Cranial_motor_neurons	E8-E9
Lrfn5	switcher	Cranial_motor_neurons	E8-E9
Lrif1	decelerator	Cranial_motor_neurons	E8-E9
Lrp1	decelerator	Cranial_motor_neurons	E8-E9
Lrp1b	decelerator	Cranial_motor_neurons	E8-E9
Lrp8	decelerator	Cranial_motor_neurons	E8-E9
Lrrc28	decelerator	Cranial_motor_neurons	E8-E9
Lrrc4b	decelerator	Cranial_motor_neurons	E8-E9
Lrrc4c	decelerator	Cranial_motor_neurons	E8-E9
Lrrc7	decelerator	Cranial_motor_neurons	E8-E9
Lrrn2	decelerator	Cranial_motor_neurons	E8-E9
Lrrn3	switcher	Cranial_motor_neurons	E8-E9
Lrrtm3	decelerator	Cranial_motor_neurons	E8-E9
Lrrtm4	switcher	Cranial_motor_neurons	E8-E9
Lsamp	decelerator	Cranial_motor_neurons	E8-E9
Luc7l	decelerator	Cranial_motor_neurons	E8-E9
Luzp2	switcher	Cranial_motor_neurons	E8-E9
Ly6h	switcher	Cranial_motor_neurons	E8-E9
Lyrm4	decelerator	Cranial_motor_neurons	E8-E9
Macrod2	switcher	Cranial_motor_neurons	E8-E9
Madd	decelerator	Cranial_motor_neurons	E8-E9
Mafg	decelerator	Cranial_motor_neurons	E8-E9
Maged2	decelerator	Cranial_motor_neurons	E8-E9
Magi2	switcher	Cranial_motor_neurons	E8-E9
Magi3	decelerator	Cranial_motor_neurons	E8-E9
Man1a	decelerator	Cranial_motor_neurons	E8-E9
Maoa	decelerator	Cranial_motor_neurons	E8-E9
Map1b	decelerator	Cranial_motor_neurons	E8-E9
Map2	decelerator	Cranial_motor_neurons	E8-E9
Map2k4	switcher	Cranial_motor_neurons	E8-E9
Map3k1	decelerator	Cranial_motor_neurons	E8-E9
Map3k10	decelerator	Cranial_motor_neurons	E8-E9
Map3k12	decelerator	Cranial_motor_neurons	E8-E9
Map3k7	decelerator	Cranial_motor_neurons	E8-E9
Map3k9	decelerator	Cranial_motor_neurons	E8-E9
Map4	decelerator	Cranial_motor_neurons	E8-E9
Map6	decelerator	Cranial_motor_neurons	E8-E9
Map7d2	decelerator	Cranial_motor_neurons	E8-E9
Map9	decelerator	Cranial_motor_neurons	E8-E9
Mapk10	decelerator	Cranial_motor_neurons	E8-E9
Mapk11	decelerator	Cranial_motor_neurons	E8-E9
Mapk14	decelerator	Cranial_motor_neurons	E8-E9
Mapk8ip1	decelerator	Cranial_motor_neurons	E8-E9
Mapk8ip2	decelerator	Cranial_motor_neurons	E8-E9
Mapk8ip3	decelerator	Cranial_motor_neurons	E8-E9
Mapk9	decelerator	Cranial_motor_neurons	E8-E9
Mapkbp1	decelerator	Cranial_motor_neurons	E8-E9
Mapre2	decelerator	Cranial_motor_neurons	E8-E9
Mapre3	decelerator	Cranial_motor_neurons	E8-E9
Mapt	switcher	Cranial_motor_neurons	E8-E9
Mark1	decelerator	Cranial_motor_neurons	E8-E9
Mark4	decelerator	Cranial_motor_neurons	E8-E9
Mast1	decelerator	Cranial_motor_neurons	E8-E9
Mast2	decelerator	Cranial_motor_neurons	E8-E9
Mat2a	decelerator	Cranial_motor_neurons	E8-E9
Matr3	decelerator	Cranial_motor_neurons	E8-E9
Mblac2	decelerator	Cranial_motor_neurons	E8-E9
Mcc	switcher	Cranial_motor_neurons	E8-E9
Mcf2l	decelerator	Cranial_motor_neurons	E8-E9
Mcph1	decelerator	Cranial_motor_neurons	E8-E9
Mctp1	decelerator	Cranial_motor_neurons	E8-E9
Me2	decelerator	Cranial_motor_neurons	E8-E9
Med12l	decelerator	Cranial_motor_neurons	E8-E9
Mef2a	decelerator	Cranial_motor_neurons	E8-E9
Mef2d	decelerator	Cranial_motor_neurons	E8-E9
Megf11	switcher	Cranial_motor_neurons	E8-E9
Meis1	decelerator	Cranial_motor_neurons	E8-E9
Memo1	decelerator	Cranial_motor_neurons	E8-E9
Mest	switcher	Cranial_motor_neurons	E8-E9
Metap2	decelerator	Cranial_motor_neurons	E8-E9
Mettl9	decelerator	Cranial_motor_neurons	E8-E9
Mfsd6	decelerator	Cranial_motor_neurons	E8-E9
Mga	decelerator	Cranial_motor_neurons	E8-E9
Mgat4a	decelerator	Cranial_motor_neurons	E8-E9
Mgat4c	decelerator	Cranial_motor_neurons	E8-E9
Mgat5	decelerator	Cranial_motor_neurons	E8-E9
Mgrn1	decelerator	Cranial_motor_neurons	E8-E9
Micu1	decelerator	Cranial_motor_neurons	E8-E9
Micu3	decelerator	Cranial_motor_neurons	E8-E9
Mid1	decelerator	Cranial_motor_neurons	E8-E9
Mkln1	decelerator	Cranial_motor_neurons	E8-E9
Mllt11	decelerator	Cranial_motor_neurons	E8-E9
Mllt3	decelerator	Cranial_motor_neurons	E8-E9
Mmp16	decelerator	Cranial_motor_neurons	E8-E9
Mmp24	decelerator	Cranial_motor_neurons	E8-E9
Mob4	decelerator	Cranial_motor_neurons	E8-E9
Mpc1	decelerator	Cranial_motor_neurons	E8-E9
Mpp7	decelerator	Cranial_motor_neurons	E8-E9
Mpped2	decelerator	Cranial_motor_neurons	E8-E9
[truncated: 52,947 more rows]

## Sheet: Fig.3C
gene_name	k	cell_type	timepoint_group	essentiality_group
[truncated: 54,212 more rows]

[truncated: 43 more sheets: Fig.3D, Fig.4B, Fig.4C, Fig.4D, Fig.5B_Enhancer_mono_p, Fig.5B_Enhancer_poly_p, Fig.5B_Silencer_mono_p, Fig.5B_Silencer_poly_p, Fig.5C, Fig.5D_Enhancer_mono_p, Fig.5D_Enhancer_poly_p, Fig.5D_Silencer_mono_p, Fig.5D_Silencer_poly_p, Supp.Fig.2, Supp.Fig.3A, Supp.Fig.3B, Supp.Fig.3C, Supp.Fig.3D, Supp.Fig.3E, Supp.Fig.3F …]
